# Supplementary material for: Detection and characterization of 3D-signature phosphorylation site motifs and their contribution towards improved phosphorylation site prediction in proteins
Source: BMC Bioinformatics. 2009 Apr 21;10:117. doi: 10.1186/1471-2105-10-117 (PMC2683816; doi:10.1186/1471-2105-10-117)
Supplement: Additional file 2 — Training set for Phos3D. File contains the positive and negative set from this study. Motifs as well as the associated PDB entries and annotated kinase family annotations are provided. [file 1471-2105-10-117-S2.xls]

## Sheet: Training_set
Class	Context	sequence_only prediction	spatial_information_enhanced prediction	Kinase	PDBID_Chain_ResidueNumber
pos_site	AAAKKGSEQESVK	0.03837	0.12166	[unknown]	1cmk_E_10
neg_site	AACFLDSMATLGL	-0.11699	-0.428555	null	2qll_A_146
neg_site	AAEGLGSHERAIK	-0.16712	-0.0189688	null	1kfx_L_20
neg_site	AAKQGESDPERKE	0.7187	0.211231	null	1iuy_A_8
neg_site	AALTVQSQEDNLR	-0.08731	-0.0410457	null	3chs_A_44
pos_site	AARKLLSREKQPP	0.01412	0.0808085	[CAMK]	1ejl_I_105
neg_site	AATQKYSHEEIAM	-0.23503	-0.192317	null	1j4e_D_244
pos_site	AAWRVLSSIEQKS	-0.06336	0.200224	[unknown]	1ywt_A_63
neg_site	ACTQKFSHEEIAM	-0.13683	-0.264081	null	2ald_A_244
neg_site	ACTQKYSHEEIAM	-0.22177	-0.165845	null	6ald_D_244
neg_site	AEADVASLNRRIQ	-0.01289	0.080235	null	1c1g_D_939
neg_site	AEKAAVSGLWGKV	-0.0024	-0.173001	null	1jeb_D_12
neg_site	AELDTLSEESYKD	0.28309	0.0973531	null	2o02_B_207
neg_site	AETGLLSAICLIC	-0.35089	-0.513018	null	1dkf_B_330
neg_site	AEYNRASNDKYSS	0.27093	0.365041	null	1yvb_I_36
neg_site	AEYVVESTGVFTT	-0.23231	-0.309416	null	1znq_R_98
neg_site	AFLPYESQIFSLD	-0.18147	-0.0961713	null	1fvh_A_139
pos_site	AFLPYESQVYSLD	-0.18742	-0.119907	[unknown]	3c98_A_142
neg_site	AFTGEISPGMIKD	0.06166	0.174589	null	1wyi_B_79
pos_site	AGALRASGEMASA	0.06142	0.147376	[unknown]	2ayo_A_142
neg_site	AGDQLLSVDGRSL	0.10155	0.0591769	null	2ain_A_59
pos_site	AGGTRGSNHARID	0.15583	0.396313	[unknown]	1dc2_A_140
neg_site	AGICYASIAMATD	-0.18797	0.034857	null	1sd2_A_214
neg_site	AGKEYGSGSSRDW	0.39323	0.0825751	null	2ipy_B_776
pos_site	AGPGSSSEEDEAS	0.62798	0.720729	[unknown]	2d8m_A_113
pos_site	AGVLTASLTIWKK	-0.07866	-0.129608	[PKB]	1f16_A_184
neg_site	AGYGGLSLSIEGP	0.2543	0.171363	null	2j3s_B_2081
neg_site	AHCLEKSPRPSSY	0.13777	0.169419	null	1rjx_B_608
pos_site	AHFSVSSLAEGSV	0.31073	0.20786	[unknown]	1rw2_A_22
neg_site	AIEVNDSEAWHGF	-0.07946	-0.187541	null	2bdw_B_167
neg_site	AIMTYVSCFYHAF	-0.17145	-0.241454	null	1wku_B_257
neg_site	AIMTYVSSFYHAF	-0.01418	-0.211172	null	2r0o_B_262
neg_site	AIQYLHSINIAHR	-0.07519	-0.208686	null	2pzy_D_179
pos_site	AKAQETSGEEISK	0.17925	0.185903	[unknown]	1zt3_A_194
neg_site	AKCFEISDADTKE	-0.11257	-0.0622825	null	2rku_A_71
pos_site	AKEFVISDRKELE	0.01049	-0.0736965	[unknown]	1t2l_A_115
neg_site	AKGETASEGTEAK	0.27751	0.0441175	null	2d7l_A_66
neg_site	AKLLKCSEFGDAI	-0.4547	-0.443539	null	1pb3_A_406
neg_site	AKRITASEALKHP	-0.29842	-0.308966	null	2vn9_B_264
neg_site	AKRVIISAPSADA	0.24058	-0.115817	null	1znq_R_122
neg_site	ALDFIASKGVKLV	-0.56763	-0.287663	null	2r0o_B_121
pos_site	ALFPGDSEIDQLF	-0.23037	-0.230118	[unknown]	1b38_A_207
neg_site	ALFQDPSFPALPS	0.52888	0.445871	null	1u5i_A_50
pos_site	ALKEAGSIVRLYV	0.11462	-0.0887651	[unknown]	1iu0_A_82
neg_site	ALKELLSGPNRLK	-0.06504	-0.2364	null	3pmg_B_212
neg_site	ALKWRLSPLTIVS	0.11317	0.566986	null	1w98_B_227
neg_site	ALLLKHSHAGELE	-0.18046	-0.0922528	null	1hyn_S_162
neg_site	ALQAGASQFETSA	0.78382	0.451814	null	1sfc_I_75
neg_site	ALQLFESHAGHLG	-0.22486	-0.255194	null	2q71_A_219
pos_site	ALRPSASTQALSS	-0.00779	0.0577775	[unknown]	2b5l_A_757
pos_site	ALYDYESRTETDL	0.28994	-0.0484775	[unknown]	1ksw_A_94
neg_site	AMKVVKSAEHYTE	-0.17885	-0.130774	null	1wbp_A_113
pos_site	AMNYEGSPIKVTL	-0.01154	0.0227959	[unknown]	2p1b_A_70
neg_site	ANYRGYSLGNWVC	-0.02982	-0.0197148	null	1a2y_C_24
neg_site	APEIILSKGYNKA	-0.2028	-0.383002	null	2vo7_A_212
pos_site	APLSPMSPPGYKL	0.43802	0.36698	[MAPK]	1r5s_A_32
pos_site	APPRRSSIRNAHS	0.3791	0.651512	[PKC, PKB]	1uec_A_304
pos_site	APVRRRSSANYRA	0.6014	0.598812	[PKA, PKC]	2jpw_A_23
neg_site	AQFMNGSLSEEDK	-0.15224	0.0908012	null	1ddb_A_117
neg_site	AQLNPESSLFIIA	-0.14056	-0.194748	null	1nuh_A_202
neg_site	AQNKETSVLAAAK	-0.31699	0.0137059	null	2uv2_A_57
pos_site	AQNLMQSVKETVR	-0.15008	-0.264931	[PKC]	1rke_B_1033
neg_site	ARELATSREYAIK	-0.081	-0.127763	null	2biy_A_105
pos_site	ARVGGASSLENTV	0.08689	-0.0526493	[IKK]	1j2f_A_385
neg_site	ATAADCSDILRLI	-0.30091	-0.376971	null	2g3t_B_15
neg_site	ATAYILSVQAEEQ	-0.12451	-0.232672	null	1nkp_D_552
neg_site	ATETGKSQAYAKT	-0.21008	-0.0887385	null	1tll_B_2766
pos_site	ATNRPNSIDPALR	-0.1559	-0.1	[unknown]	3cf1_A_352
neg_site	AVETLGSTSTICS	-0.02196	-0.0201003	null	3b8e_C_362
neg_site	AVFLGVSFFILSL	0.1788	-0.162402	null	3b8e_C_298
neg_site	AVLFRMSEDKPQD	0.05293	0.0925441	null	1m1e_A_663
pos_site	AVPPRPSADLILN	0.05198	-0.0660936	[PKC, PKA]	1k4u_P_370
neg_site	AVQLLRSVGDTLT	0.07471	-0.0760529	null	1uju_A_91
neg_site	AVYKALSDHHIYL	-0.2741	0.126432	null	6ald_D_217
neg_site	AWCAPESLKTRTF	-0.09614	-0.103017	null	1u54_B_301
neg_site	AYADDNSLLFMET	0.02331	-0.0979868	null	2hei_B_156
neg_site	AYGLIKSDAAMTV	-0.00942	-0.167847	null	1t46_A_614
pos_site	AYRKAASVIAKYP	0.04736	0.011389	[PKC]	1bpx_A_44
pos_site	AYVEKFSYKSITT	0.07845	-0.0860182	[unknown]	1gw6_A_415
pos_site	CALCRRSTTDCGG	0.12443	0.0545736	[PKA]	1hcn_B_96
neg_site	CCHGGLSPDLQSM	-0.0182	-0.0178424	null	2o8g_B_177
neg_site	CDFLTISPKLLGE	0.01999	0.0229797	null	2e1d_B_256
neg_site	CGGTLISPEWVLT	-0.10883	0.073989	null	1rjx_B_594
pos_site	CKDDINSYECWCP	0.24683	0.166628	[unknown]	1edm_B_68
neg_site	CKFIETSAALHHN	0.04074	-0.07375	null	2gjs_B_233
neg_site	CQANFISIKGPEL	-0.43589	-0.233388	null	3cf3_C_541
pos_site	CRLDIDSPPITAR	0.07513	0.0828659	[unknown]	1t5a_A_37
neg_site	CRVNRNSGSCLGG	-0.17331	-0.116815	null	1oy3_C_203
neg_site	CRVNRRSGSCLGG	-0.11589	-0.134703	null	1my7_B_203
neg_site	CTFVVYSIPWLNQ	0.01725	-0.217457	null	1yvb_I_101
neg_site	CTIGPASRSVETL	0.044	-0.181168	null	3bjt_D_55
neg_site	CVEVLQSMRALDF	0.15978	-0.188255	null	1shc_A_65
pos_site	CVRRRYSDFEWLK	-0.24198	0.23902	[unknown]	2csk_A_54
neg_site	CVTCEVSYCDECL	-0.16358	-0.394371	null	2ffw_A_140
neg_site	CVVVILSHGCQAS	-0.09623	-0.262097	null	2ar9_D_236
pos_site	CWELQISPELLAH	0.1427	0.133044	[unknown]	2edu_A_19
neg_site	CWQWNPSDRPSFA	0.34613	0.0824458	null	2fo0_A_500
neg_site	DAAIIFSDILVVP	-0.28785	-0.287166	null	2q71_A_85
neg_site	DAAIIFSEILVVP	-0.36218	-0.346926	null	1r3v_A_85
neg_site	DAAIIFSGILVVP	-0.31727	-0.351988	null	1r3t_A_85
neg_site	DAAIIFSNILVVP	-0.32151	-0.495808	null	1r3r_A_85
pos_site	DADQEVSPDRADP	-0.03603	0.0260305	[unknown]	1y8q_B_207
neg_site	DAEVMNSLAVTMD	-0.28472	-0.100464	null	3cf3_C_444
neg_site	DAFGHKSNISLVF	0.46476	0.0225266	null	1ua2_D_85
neg_site	DANTMTSAEKVLC	-0.05681	0.0721539	null	2ffw_A_113
pos_site	DAYMAQSRGELLH	0.15018	-0.0606193	[CK1]	1hyn_P_303
pos_site	DAYRRNSVRFLQQ	-0.07275	0.0356958	[PKC, PKA, PKB]	1uec_A_328
pos_site	DCERRFSRSDQLK	0.19605	0.664052	[PKA]	2jp9_A_49
pos_site	DCLTFGSPVLMRH	-0.15265	0.150762	[CDK]	1ul1_X_187
neg_site	DDEGVPSSALREI	0.32759	-0.200718	null	1unl_B_46
neg_site	DDFEKISELGAGN	-0.22451	-0.209009	null	2p55_A_72
neg_site	DDFERISELGAGN	-0.09886	-0.122055	null	1s9i_B_76
pos_site	DDIEVESDADKRA	0.22898	-0.237672	[unknown]	1hlo_A_10
neg_site	DDYKVTSQVLGLG	-0.25499	-0.20506	null	2pzy_D_67
neg_site	DEARKWSSKGNDI	0.36916	-0.0153002	null	1rke_B_913
neg_site	DEEDGESGCTFLV	-0.18658	-0.122838	null	1kfu_L_403
pos_site	DEESRLSAYYNLL	-0.12708	0.0331405	[unknown]	1n9d_A_166
pos_site	DELDKYSEALKDA	0.0083	-0.184822	[PIK3CA]	1c1g_A_61
pos_site	DEPNPNSPANSQA	0.23431	0.313833	[CDK]	1jas_A_120
neg_site	DFANDASKVLGSI	-0.16908	-0.19307	null	1n4k_A_450
neg_site	DFFIIISATRFKK	0.05223	-0.107529	null	1tqd_B_156
neg_site	DFLYAYSTAPGFY	-0.22206	-0.258829	null	2j33_A_198
neg_site	DFLYAYSTAPGYY	-0.08785	-0.157937	null	2j32_A_198
neg_site	DFRWALSQSNPSA	-0.10224	0.13326	null	3cf3_C_457
neg_site	DGGELFSRIQDRG	-0.04247	-0.248211	null	2pzy_C_148
neg_site	DGNGFISAAELRH	-0.02314	0.200005	null	2vb6_B_101
pos_site	DGNGYISAAELRH	0.26517	-0.146943	[CK2]	1cdl_A_101
pos_site	DGPRSPSYGRSRS	0.96307	0.643196	[unknown]	1x4c_A_96
neg_site	DHLRVISMQKGGN	-0.0762	0.120613	null	1g0w_A_239
neg_site	DHTYQMSRWTPYM	0.12734	0.110421	null	1fvh_A_478
neg_site	DIAKAISAMKKEF	-0.29913	-0.272319	null	1tq6_A_172
neg_site	DIAKAISMMKKEF	-0.22665	-0.16589	null	1tqd_B_172
pos_site	DIIRQPSEEEIIK	0.68566	0.459337	[unknown]	1n3k_A_116
pos_site	DILRKVSGHPNII	-0.20108	0.0051308	[CAMK]	1ql6_A_81
neg_site	DIPGHASKDRYKT	-0.02354	-0.135803	null	2hvl_A_100
neg_site	DIRHEASDFPCRV	-0.18833	-0.381504	null	2vey_A_28
neg_site	DIWNAASKVLEAA	-0.27883	-0.376943	null	1hqs_B_39
pos_site	DIYNFFSPLNPVR	-0.19334	0.181107	[unknown]	2hgn_A_310
neg_site	DKIFQISKTIEEY	0.08846	-0.123026	null	3pmg_B_150
pos_site	DKNRRKSCQACRL	0.56825	0.408239	[PKA]	1hcq_A_58
neg_site	DKTDHLSWEWNFT	-0.21654	-0.182078	null	1fso_A_191
neg_site	DKTDHLSWEWNLT	-0.09156	-0.160624	null	2ji0_A_191
neg_site	DKVNPGSIILSAE	-0.16187	-0.0410459	null	1pb3_A_355
neg_site	DLAALCSEAALQA	-0.36128	-0.292479	null	3cf3_C_416
neg_site	DLEQLKSACKEDI	-0.00033	-0.276752	null	1n3k_A_25
pos_site	DLGPNSSKTYGIK	0.29116	0.417313	[unknown]	1zcm_A_78
pos_site	DLHISNSHPLSLT	-0.17132	0.173691	[unknown]	1j2f_A_398
neg_site	DLLNEGSARDLRS	0.1227	0.188102	null	2edu_A_38
neg_site	DLLRELSTILGFT	-0.00678	-0.0013757	null	1yae_F_471
neg_site	DLNHLVSATMSGV	-0.2434	-0.38045	null	1z2b_D_232
neg_site	DLPGIGSTNFPPD	-0.11862	0.0296264	null	1tqd_A_132
neg_site	DLRTRESEEQKRN	0.18211	0.16044	null	1nr7_L_37
neg_site	DLVLDDSKRLAKR	0.25436	-0.0898063	null	2nll_B_379
neg_site	DLWDKFSELSTKC	-0.1033	0.086887	null	1dkf_B_229
neg_site	DMHQKLSFGPRYG	0.03297	-0.106129	null	1a0r_P_106
pos_site	DMTTSGSGSGLPL	0.0866	0.343063	[unknown]	1b6c_B_189
pos_site	DNFDNISLAQRLE	-0.1062	-0.0219283	[unknown]	1b89_A_1494
neg_site	DNNQPDSFAALHS	0.00881	-0.12973	null	1gs4_A_696
neg_site	DNNQPDSFAALLS	-0.0972	-0.0881877	null	2pnu_A_696
pos_site	DNYADLSDTELTT	-0.25686	-0.103303	[unknown]	1jei_A_7
pos_site	DNYRGYSLGNWVC	-0.1728	-0.124837	[PKA]	1b0d_A_24
pos_site	DPAKFKSIKTGRG	0.01657	-0.0055834	[PKC]	1t27_A_166
pos_site	DPAKFKSVKTGRG	0.13153	0.232385	[PKC]	1kcm_A_166
neg_site	DPEVVASELGYVF	-0.13507	-0.171687	null	2q71_A_129
neg_site	DQKPGTSGLRKRV	0.11719	0.188793	null	3pmg_B_19
pos_site	DRALINSMDQNMF	-0.1242	-0.206663	[unknown]	2jed_A_685
neg_site	DRAVVLSHYIHNL	-0.0807	-0.186505	null	1rw5_A_26
neg_site	DRFNHFSLTLNTN	0.08067	-0.222625	null	1nuh_A_40
pos_site	DRLRPLSYPQTDV	-0.20828	0.0271471	[PKB]	1a4r_A_71
neg_site	DRLRRMSLIEEEG	-0.06221	0.0821549	null	2qll_A_429
neg_site	DRLRRMSLVEEGA	-0.18432	-0.0065593	null	1z8d_A_429
neg_site	DRPQEVSYTDTKV	-0.00818	-0.0529527	null	2o5k_A_55
neg_site	DTLHLKSTLETGC	0.08859	-0.159701	null	2hx4_B_320
neg_site	DTLNEESYKDSTL	0.06598	0.098456	null	2c23_A_212
neg_site	DTTENQSGVSFDK	0.08698	0.0838507	null	3b8e_C_400
neg_site	DVENIFSRIVDIH	-0.01156	-0.135168	null	1xd4_B_247
pos_site	DVPKRKSLVGTPY	0.29793	0.388466	[unknown]	2c30_A_560
neg_site	DVTGGGSFSAEEV	0.39616	-0.0916248	null	2phk_A_57
neg_site	DVYEEDSYVKRSQ	0.50159	0.0814078	null	2ivs_A_904
pos_site	DYFRYLSEVASGD	0.3062	0.235263	[PKC]	2bq0_A_132
pos_site	DYKKRLSVELTSS	0.11513	0.219471	[unknown]	2z6h_A_675
pos_site	DYVSILSPKEVSL	0.19165	0.491239	[MAPK, CK2]	1cmz_A_151
pos_site	EAEEESSGGEEED	0.32217	0.0557806	[CK2]	2iu1_A_390
neg_site	EAIALCSRLLEYT	-0.29357	-0.146621	null	2ow3_B_318
neg_site	EARARASNEDGDI	0.44489	0.0950588	null	2px9_A_229
pos_site	EASTTVSKTETSQ	0.02466	0.0817251	[unknown]	1jfp_A_338
neg_site	EAVAAMSKDRANM	-0.11917	-0.37528	null	2hgn_A_346
pos_site	EAYEMPSEEGYQD	0.426	-0.106331	[unknown]	1xq8_A_129
pos_site	EAYVMASVDNPHV	-0.13348	-0.220473	[CAMK]	1m14_A_744
neg_site	EDEAAHSRGGRQT	0.01079	-0.0257026	null	1f6o_A_137
neg_site	EDFFVMSDYRGFG	-0.02593	-0.15172	null	2g3t_B_98
pos_site	EDGRTLSDYNIQK	0.05255	0.101514	[unknown]	1aar_A_57
pos_site	EDITLESERKRIF	0.16232	0.0919152	[unknown]	2cqn_A_787
pos_site	EDSYKDSTLIMQL	-0.2375	-0.280011	[unknown]	1ywt_A_216
neg_site	EDVYMASTFGDFI	0.0439	-0.0326088	null	2cq8_A_85
pos_site	EEEIRVSINEKCG	0.42639	0.0485812	[unknown]	1cmk_E_338
neg_site	EEEKTESNQEVAN	0.04868	0.0351518	null	2gpq_A_24
neg_site	EEGVIDSSDKEIV	0.36815	0.10133	null	2iu1_A_258
neg_site	EETHLTSLDPVKQ	-0.43523	-0.342732	null	1nrg_A_55
neg_site	EEVIDFSKPFMSL	0.21767	-0.0373566	null	3bbr_B_103
neg_site	EFKEAFSLFDKDG	-0.28289	-0.309718	null	3bxl_A_17
neg_site	EFLAVPSSYYRLL	0.2033	-0.136717	null	1sqi_B_293
neg_site	EFLKIPSNFVSPE	-0.12407	-0.15318	null	2hvl_A_85
neg_site	EFLKWGSKAFRNM	-0.11684	-0.148014	null	2ipy_B_161
neg_site	EFLKWGSQAFHNM	-0.46167	-0.209137	null	2b3y_B_161
pos_site	EFNSYGSRRGNDA	0.03614	-0.0040681	[PKC]	2b3x_A_711
pos_site	EGEGTESTVITGV	0.14212	0.0277974	[PLK]	2hr9_A_64
neg_site	EGIFEESFIEERR	0.35183	0.30124	null	2csk_A_95
pos_site	EGMILLSELSRRR	0.2891	0.0359985	[HRI, EIF2AK2]	1q46_A_48
pos_site	EGNIDDSLIGGNA	0.48315	0.314339	[PLK]	2hr9_A_46
pos_site	EGTFRSSIRRLST	0.50214	0.632898	[PKA]	2jo1_A_63
neg_site	EHICMGSIMLPSQ	0.20865	0.0208159	null	1zvl_B_334
pos_site	EHPNQVSPVKICD	0.2315	0.54782	[unknown]	2ac3_A_220
neg_site	EIDVDRSGTMNSY	0.17954	-0.178032	null	1u5i_A_619
pos_site	EIFYTLSPVNGKI	-0.00169	0.0396879	[unknown]	2jq6_A_61
neg_site	EIKKMISEIDKEG	0.00362	-0.043758	null	1zmz_A_74
neg_site	EIRLLKSVRNSDP	0.14753	0.0928904	null	1wbp_A_130
neg_site	EIVDTCSLASPAS	-0.22509	0.0919353	null	3chs_A_8
neg_site	EIYPVWSGLPSLQ	0.13986	0.0883651	null	1rw5_A_151
neg_site	EKAADESERGMKV	0.14544	-0.0680016	null	1c1g_D_975
neg_site	EKDEFKSGAHVDF	-0.2545	-0.331694	null	1z6z_F_249
neg_site	EKDIKTSYIMDHM	-0.04317	-0.0972472	null	1z6t_D_23
neg_site	EKGRALSTRAQPL	0.4174	0.384493	null	1j1e_F_77
pos_site	EKRKQISVRGLAG	0.32712	0.176854	[CAMK]	1c8l_A_14
pos_site	EKRRQISIRGIVG	0.64838	0.606822	[unknown]	1fa9_A_14
neg_site	EKVDLWSLGVLCY	-0.20839	-0.360378	null	2j50_B_314
neg_site	EKVGDTSLDPNDF	-0.23843	-0.195861	null	1ub1_A_150
neg_site	EKVIDFSKPFMTL	-0.14981	0.0088378	null	1yae_E_530
neg_site	ELANALSYCHSKR	-0.18676	-0.127175	null	2j50_B_245
neg_site	ELAPLGSLLDRLR	-0.18817	-0.106791	null	1u54_B_212
pos_site	ELCRRRSLLELHK	-0.20899	0.030022	[unknown]	2ou7_A_137
pos_site	ELFKRISEQFTAM	-0.00628	0.0738988	[unknown]	1ffx_B_392
neg_site	ELHGPFSQVEDLE	-0.098	-0.0165828	null	2edu_A_67
neg_site	ELHWRASQCPHIV	-0.27628	-0.100651	null	2pzy_D_112
neg_site	ELLFVHSAEGSEF	-0.02952	-0.248061	null	1kfx_L_170
neg_site	ELNEPLSNEERNL	-0.20849	-0.29439	null	2b05_F_38
pos_site	ELQRQASPSIVIA	0.00127	0.482042	[CDK]	2hei_A_123
pos_site	ELQTDGSQASRSF	0.69609	0.233661	[CK1]	1ddb_A_61
neg_site	ELREATSPKANKE	-0.01603	0.417223	null	2eb3_A_752
neg_site	ELVDYTSCAQNWI	-0.29396	-0.164069	null	2hve_C_144
neg_site	ENDRGVSFTFGAD	-0.12595	-0.114588	null	1s70_A_224
neg_site	ENDRGVSFTFGAE	-0.06423	0.0359004	null	2o8g_B_224
neg_site	ENLEQVSGIIGNL	-0.03318	-0.0839383	null	1sfc_L_154
neg_site	ENLLLASKAKGAA	-0.27375	-0.224991	null	2bdw_B_145
neg_site	ENLLLASKCKGAA	-0.38186	-0.373622	null	2v7o_A_146
neg_site	ENLLLASKSKGAA	-0.154	-0.168439	null	2vn9_B_146
pos_site	ENLLLGSAGELKI	-0.10052	-0.396061	[AURORA]	1ol5_A_266
neg_site	ENLLYTSKRPNAI	-0.1588	-0.48254	null	2pzy_D_196
neg_site	ENLYFQSMEKTEL	0.05128	-0.151493	null	2btp_A_0
pos_site	EPAAGSSMEPSAD	0.47705	-0.0505457	[unknown]	1dc2_A_8
neg_site	EPVDVWSCGIVLT	-0.26992	-0.36069	null	2r0u_A_193
neg_site	EQGAELSNEERNL	-0.11596	-0.399128	null	2btp_B_37
neg_site	EQGCLASVGVLTQ	-0.36641	-0.153789	null	1ikn_D_159
neg_site	EQKKELSDIAHRI	-0.27556	-0.227284	null	2ald_A_16
neg_site	EQKKELSDIAQRI	-0.08282	-0.161002	null	1fdj_D_4016
neg_site	EQKKELSEIAQSI	0.09773	-0.107096	null	1qo5_R_16
pos_site	ERDQKLSELDDRA	0.3576	-0.207558	[unknown]	1n7s_A_61
neg_site	ERKERISEQTYQL	0.28802	0.188919	null	3c98_A_469
neg_site	ERQKNPSKEERET	0.14172	0.141393	null	1ic8_B_225
pos_site	ESFKKQSFVLKEG	0.2603	0.212846	[PAK]	1cc0_E_101
pos_site	ESHHGGSPIHWVL	0.22013	0.245947	[unknown]	2yud_A_95
pos_site	ESISNLSEAGSIK	0.56244	0.646199	[unknown]	2cp6_A_27
neg_site	ETARCTSGTLHNL	-0.25577	-0.232752	null	2z6g_A_214
neg_site	ETEGVPSTAIREI	0.31615	-0.205534	null	2v22_C_46
neg_site	ETMFQESSISDEV	0.13136	-0.331094	null	2fo0_A_519
neg_site	ETNPADSKPGTIR	-0.05183	0.458642	null	2hvd_C_99
pos_site	ETYKRISRVEFTF	-0.14705	0.283024	[AURORA]	1ol5_A_342
neg_site	EVCGTPSYLAPEI	-0.15329	-0.197234	null	2phk_A_188
neg_site	EVNAMHSLDHRNL	-0.46638	-0.499729	null	1u54_B_183
neg_site	EVPEELSGQTNIH	-0.32504	-0.26789	null	1kfu_L_441
pos_site	EVPRRKSLVGTPY	-0.14975	0.0397757	[unknown]	2bva_A_474
neg_site	EVVKATSRGCITI	0.02387	-0.0773143	null	1kf0_A_363
pos_site	EVVRTDSLKGRRG	0.26819	0.305506	[PKA]	1cit_A_306
pos_site	EWTRHGSFVNKPT	0.18078	0.260461	[unknown]	1n3h_A_29
neg_site	EYEKRVSAIVEQS	0.09426	0.196271	null	1jas_A_142
neg_site	EYIVVPSTFEPNK	-0.15053	-0.182921	null	1qxp_B_488
neg_site	EYRIAISFRVNRE	-0.23591	-0.277467	null	1ft0_B_115
neg_site	EYRIKISFRVNRE	-0.12176	-0.09483	null	2ji0_A_115
neg_site	EYVLVPSTFEPHK	-0.14902	-0.221843	null	1u5i_A_487
pos_site	FAIAADSEAEQDS	0.1043	-0.0079438	[CK2]	1qqg_A_99
pos_site	FAIQDISVEETSA	0.12034	0.120077	[unknown]	1sjj_A_141
pos_site	FAIVPVSPAEVRD	0.07286	0.226004	[MAPK]	1n4k_A_436
pos_site	FAKALESPERPFL	0.12606	0.0986208	[unknown]	1kf0_A_202
pos_site	FARRSVSDNDIRK	0.06051	0.248704	[unknown]	3cf1_A_748
neg_site	FCIRVFSEKKADY	-0.1575	-0.0195411	null	1u5i_A_503
neg_site	FCKIKASNTGAGD	-0.18844	-0.227432	null	1a0r_P_173
neg_site	FCKIRASNTGAGD	-0.03062	-0.124343	null	2trc_P_173
neg_site	FDAKAMSMEEYDI	-0.12494	-0.159599	null	1tll_B_2787
neg_site	FDLLIKSHMVSVD	0.21907	-0.281231	null	2z4j_A_884
neg_site	FEALNLSFKNMCK	-0.0867	-0.340507	null	1oct_C_56
neg_site	FEKDDDSNFHMDF	-0.00168	-0.0133355	null	1z7l_C_855
neg_site	FEQIDKSGSWAAI	0.26166	-0.216191	null	2vey_A_13
neg_site	FEREELSAAPDPG	0.062	-0.425337	null	1zdg_A_120
neg_site	FFDELDSIAKARG	0.0609	-0.198902	null	3cf3_C_581
neg_site	FFDRGASIVEDKL	-0.16175	-0.0726665	null	1nr7_L_22
pos_site	FFKNDKSKTWQAN	-0.12101	-0.329708	[unknown]	1ej1_B_53
neg_site	FFLANASRAQSEH	0.26759	-0.0678961	null	1qxp_B_459
neg_site	FFQEFASGTCPIP	-0.43631	-0.395694	null	3c51_A_508
pos_site	FFSTCRSPEACCE	0.00977	0.464366	[unknown]	1jph_A_61
neg_site	FFTNFESRKGKEL	0.23328	-0.270776	null	1nrg_A_115
neg_site	FGAKLYSTSIDMW	0.06611	-0.184305	null	1unl_B_180
pos_site	FGQDIISPLLSVK	-0.05275	0.0470532	[unknown]	1y9j_A_52
pos_site	FIAARGSFDASSG	0.42724	0.371582	[GRK]	3c4w_B_21
neg_site	FKELCKSTTARFI	-0.2122	-0.19861	null	1fvh_A_118
pos_site	FKSGAASVDVVRL	0.39038	0.152166	[unknown]	2cq8_A_57
neg_site	FKWGPASQQILFQ	0.06004	0.0493386	null	1ic8_B_210
neg_site	FLLGTLSRYAVQV	-0.56898	-0.312311	null	1u54_B_230
neg_site	FLLRFFSEKKAGT	-0.02031	-0.0856526	null	1qxp_B_504
neg_site	FLLVQYSAKGPCV	-0.20611	-0.144188	null	1zza_A_68
pos_site	FLVRDSSTSPGDY	0.34015	0.348029	[unknown]	1ju5_A_41
pos_site	FNRRADSLQKNQD	-0.15857	-0.10291	[PKC]	2b3x_A_138
neg_site	FPNPEWSEVSEEV	-0.03896	-0.165568	null	2pzy_D_292
neg_site	FPQVIKSKGGVVG	-0.08284	-0.341906	null	6ald_D_99
neg_site	FPRNRLSFGKTLG	0.00315	0.0714871	null	1t46_A_590
neg_site	FPTIPLSRLADNA	0.12864	-0.226973	null	1kf9_D_1007
neg_site	FPTIPLSRLFDNA	-0.00671	-0.181152	null	3hhr_A_7
neg_site	FPVDEVSIKYLVQ	-0.22676	-0.214666	null	2ipy_B_316
neg_site	FPVDEVSITYLVQ	-0.36328	-0.330029	null	2b3y_B_316
pos_site	FQERDPSKIKWGD	0.12349	0.459679	[unknown]	1u8f_O_83
neg_site	FREILFSVDSSIN	0.34734	-0.103654	null	1xdm_Z_64
neg_site	FREPFVSNSKLFS	0.47443	-0.0111283	null	1xd4_B_232
pos_site	FSSRAESFMFRTW	0.20515	0.268035	[unknown]	1cb0_A_183
neg_site	FTAWCNSHLRKAG	0.10492	-0.269621	null	2r0o_B_62
neg_site	FTEREASEIMKSI	0.05686	-0.0354613	null	2pzy_D_164
neg_site	FTTQELSSNPPLA	-0.10408	-0.139871	null	2ow3_B_368
neg_site	FVQLLYSPIENIQ	-0.09091	-0.107027	null	2z6h_A_605
neg_site	FVVGGISYSEMRS	0.13394	0.0349796	null	1fvh_A_548
neg_site	FVYELESGEQFLE	-0.11172	-0.152503	null	1a0r_P_119
neg_site	GAFVEISRQLPPN	-0.40767	-0.22775	null	2hh2_A_43
neg_site	GALVLGSSLKQHR	-0.01869	-0.13068	null	1ll3_A_23
neg_site	GARAKESLDLRAH	0.19647	0.0435994	null	1j1e_F_166
neg_site	GARDLISRLLKHN	-0.15275	-0.324948	null	2j50_B_361
neg_site	GATDYTSSIDVWS	-0.05991	-0.0072774	null	2ow3_B_236
pos_site	GATLPKSPSQLRK	0.48931	0.333887	[unknown]	1mv3_A_300
neg_site	GAYDFPSPEWDTV	0.11006	0.212065	null	2vn9_B_235
neg_site	GCDALNSSLECLA	0.10543	0.0180267	null	2trc_P_153
neg_site	GCDALNSSLICLA	0.02246	-0.0790589	null	1a0r_P_153
pos_site	GCKVQISPDSGGL	0.18995	0.165891	[unknown]	2opu_A_56
neg_site	GEDAEISAFELQT	-0.44691	-0.436072	null	1u5i_A_549
neg_site	GEKITVSNGVLNV	-0.22331	-0.37326	null	1hqs_B_10
neg_site	GELNVDSLITRLL	-0.39795	-0.247653	null	1s70_A_11
pos_site	GEWDAPSGKTVSV	-0.04847	-0.202437	[unknown]	1u46_A_149
neg_site	GFAPLTSRGSQQY	-0.13477	-0.310565	null	2hxh_B_277
neg_site	GFFVNPSDSVAVI	-0.05769	-0.212026	null	3pmg_B_306
neg_site	GFGEVESIELPMD	-0.16868	-0.218426	null	1x0f_A_210
pos_site	GFGKENSTDYLYP	-0.12085	0.123753	[PKC]	1ejn_A_146
neg_site	GFLVFHSFGGGTG	-0.18253	-0.162381	null	1z2b_C_140
neg_site	GGFPPESNYLFLG	-0.32817	-0.190708	null	2o8g_B_85
neg_site	GGVFDVSNADRLG	0.01745	0.0915668	null	1g0w_A_337
pos_site	GGVKRISGLIYEE	0.16988	0.0207099	[unknown]	1aoi_B_47
neg_site	GHVEHTSQGAKWV	0.02593	-0.083247	null	1z8d_A_210
pos_site	GIILTASHNPGGP	-0.14646	-0.0320018	[unknown]	1c47_A_116
neg_site	GIKFNISNGGPAP	-0.01231	-0.0727166	null	3pmg_B_133
neg_site	GIKHLHSAGIIHR	-0.18558	-0.271993	null	3cgo_A_182
neg_site	GITLRGSAEIVAE	-0.02793	-0.12729	null	2v64_H_16
neg_site	GKEVYLSGSFNNW	0.11855	-0.311895	null	1z0m_C_94
pos_site	GKFKVASFRKKYE	-0.03136	0.104372	[PKC]	1bd9_A_153
neg_site	GKHEKFSEVLKRL	-0.2018	-0.19612	null	1g0w_A_309
neg_site	GKIVPKSLLLKPH	0.03531	-0.315534	null	2rku_A_87
neg_site	GKRIPGSPEIRGD	0.51685	0.43683	null	1zt5_A_242
pos_site	GLNHLDSLKGTFA	-0.09451	-0.0903976	[unknown]	1jeb_B_80
neg_site	GLTLVCSSAPGPL	-0.1797	-0.157727	null	2ji0_A_80
neg_site	GMALQLSREQGIT	0.32042	0.200084	null	2vfx_L_6
pos_site	GMELIVSQVHPET	-0.14251	-0.23234	[unknown]	1n9d_A_135
neg_site	GMGYLESKRFIHR	-0.28735	-0.355827	null	1u54_B_245
pos_site	GMLARGSYSIKSR	0.18984	0.0487967	[PAK]	1cc0_E_174
neg_site	GNHECASINRIYG	-0.12121	-0.0281631	null	2o8g_B_129
neg_site	GNPWEKSRPEFML	-0.08656	0.266742	null	2qll_A_192
pos_site	GNWRRGSTAGGCR	-0.04277	0.0181365	[PKA]	1kfu_L_369
neg_site	GPDKARSQLLILD	-0.1094	-0.186309	null	3c98_A_228
neg_site	GQATVASGIPAGW	-0.31444	-0.381746	null	1kf0_A_304
neg_site	GQERFHSLAPMYY	-0.01525	0.0160833	null	2fg5_A_69
pos_site	GRHRKVSPNCRFI	0.40495	0.270234	[PKB]	2poi_A_87
neg_site	GRKFARSDERKRH	-0.00416	-0.219478	null	1zaa_C_75
pos_site	GRKMKISDFGLSR	-0.05478	-0.084962	[unknown]	2ivs_A_891
neg_site	GRLEAVSRKQGAQ	0.20979	-0.206117	null	1ko6_C_839
neg_site	GRLEDGSPRTGQI	0.13921	0.393844	null	3hhr_A_132
neg_site	GRVEHTSQGAKWV	-0.17429	-0.259619	null	9gpb_D_210
neg_site	GRYGPPSRRSENR	0.84805	0.0590493	null	2o3d_A_116
pos_site	GSDSVESAEKEIG	-0.26346	-0.205414	[unknown]	1jxv_A_125
pos_site	GSRPSESNGQPEV	0.52951	0.10369	[unknown]	2b6p_A_245
pos_site	GSTISNSHAQPFD	0.3651	0.376596	[unknown]	1r5s_A_80
neg_site	GTAKVLSPESKQA	0.29986	0.330147	null	2biy_A_231
neg_site	GTAQYVSPELLTE	-0.14657	-0.129027	null	2biy_A_250
neg_site	GTLHNLSHHREGL	-0.04407	-0.307942	null	2z6h_A_222
neg_site	GTPGYLSPEVLKK	-0.06463	-0.0414132	null	2bdw_B_181
neg_site	GTPGYLSPEVLRK	-0.11649	-0.0831631	null	2vn9_B_182
pos_site	GTWRRGSTAGGCR	0.03395	0.19556	[unknown]	1qxp_A_369
neg_site	GVLYVGSKTKEGV	0.25261	0.0311552	null	1xq8_A_42
neg_site	GVNPVVSYAVALS	-0.06437	-0.129475	null	1qfw_B_81
neg_site	GVPAEFSIWTREA	0.12318	-0.318525	null	2jf1_A_2260
neg_site	GVVFKVSHKPSGL	0.03188	-0.162988	null	2p55_A_86
pos_site	GVVKFESPEVAER	0.13179	0.085033	[unknown]	2dgv_A_700
neg_site	GVWKKYSLTVAVK	0.00877	-0.111439	null	2hiw_B_283
neg_site	GVYVRVSRFVTWI	0.18564	-0.0051527	null	1rjx_B_778
neg_site	GWEARGSFSQADV	0.22205	0.205386	null	1oy3_C_238
neg_site	GWEKRMSADGRVY	0.20908	0.32479	null	2f21_A_16
neg_site	GWEKRMSNGRVYY	0.17221	0.0140832	null	1zcn_A_16
pos_site	GWEKRMSRSSGRV	0.41073	0.0639612	[PKA]	1f8a_B_20
neg_site	GYAHNVSMKSLQA	-0.19578	-0.197636	null	2ve7_B_113
pos_site	GYGGRASDYKSAH	0.24273	0.203409	[PKA, PKC]	2p24_B_4
pos_site	GYPFALSKSSMYT	-0.33331	-0.389249	[NEK]	2igp_A_165
neg_site	GYYYPDSLVGTDS	-0.03431	0.211513	null	2ipy_B_200
neg_site	HAWRNASRCVGRI	0.00976	-0.0213041	null	2hx4_B_413
pos_site	HCLRRDSHKIDNY	0.01932	-0.0101134	[PAK]	1n9d_A_179
pos_site	HDDGRVSYPLCFI	0.45238	0.0702213	[PKA]	1v6f_A_89
neg_site	HEKYDNSLKIISN	-0.1335	-0.0945446	null	1znq_R_143
pos_site	HFDHNISPTIGAS	0.33824	0.0099175	[unknown]	2fg5_A_35
neg_site	HGPVVGSTRRLYE	0.07272	0.190993	null	2odg_C_29
neg_site	HHHHHGSALQLSR	0.57466	-0.0174449	null	2v64_F_1
neg_site	HHHHHHSSGVDLG	0.53071	-0.1424	null	2btp_A_-14
neg_site	HHHHHHSSSVPSQ	0.20816	-0.0488533	null	2pcx_A_94
neg_site	HHLQETSFTKEAY	-0.39773	-0.296887	null	2hr9_A_82
neg_site	HIGDDPSIFITKI	0.10046	-0.305117	null	1rgr_A_93
neg_site	HILVDYSKNLVTE	-0.41896	-0.380164	null	1nuh_A_55
neg_site	HKDNIGSQYLLNW	-0.1783	-0.255567	null	2rfe_D_787
neg_site	HLCIAGSHAVNGV	-0.21373	-0.315803	null	1z8d_A_449
neg_site	HLHLRCSVDFTRR	-0.08241	0.222184	null	3chs_A_26
pos_site	HLLVKHSQSRRPS	0.38559	-0.163458	[PLK]	1f8a_B_69
neg_site	HLQFLASQMNFLD	-0.30035	-0.0530862	null	1ega_B_144
neg_site	HPDTGISSKAMGI	-0.02054	-0.25964	null	2cv5_H_52
neg_site	HPDTGISSKAMSI	0.25008	0.16145	null	1zbb_d_52
neg_site	HPWIMQSTKVPQT	-0.13328	-0.137781	null	2pzy_D_328
neg_site	HQAQLISKIPHIL	-0.11959	-0.324022	null	2iu1_A_331
pos_site	HSRPKSSQIGAVV	0.27789	0.359954	[unknown]	1nrg_A_165
neg_site	HTRTIESILEPVA	-0.12638	0.19767	null	1tr2_B_11
pos_site	HYEIANSPEEAIS	0.36631	0.6237	[MAPK]	1ywt_A_186
neg_site	HYNMAKSYPNEEK	-0.18066	-0.0267314	null	3b92_A_303
neg_site	IAAHGNSLRGIVK	0.02167	0.020965	null	1yjx_L_189
neg_site	IADQCPSSLAIQE	-0.11921	-0.15674	null	1fdj_D_4159
neg_site	IADVAPSAIREND	0.13042	-0.0851213	null	1ul1_Z_16
pos_site	IADVCESMKEQLL	-0.14939	-0.306928	[unknown]	1pzl_A_181
pos_site	IAKRLQSIGTENT	0.21853	0.1894	[unknown]	1ado_A_45
neg_site	IALLKLSSPAVIT	-0.00191	0.0154662	null	1rjx_B_653
neg_site	IANDRDSVTLVHK	-0.15065	-0.08863	null	1pb3_A_224
neg_site	IANDRDSVTLVHM	-0.14837	-0.0827237	null	1cw4_A_224
neg_site	IAPEVLSKKGHSF	-0.04829	-0.369656	null	2v5q_B_224
pos_site	ICMRNFSRSDHLT	0.3723	0.152219	[CK2]	1a1f_A_145
neg_site	ICNDVLSLLEKFL	-0.30485	-0.24992	null	2o02_B_99
pos_site	IEADSESQEDIIR	0.62946	0.191735	[unknown]	2bid_A_80
pos_site	IEDQQESLNKWKS	-0.05456	-0.0208074	[unknown]	1owx_A_325
neg_site	IEKLPWSKAWELT	-0.30013	-0.226375	null	2qll_A_362
pos_site	IEPDSESQEEIIH	0.46499	0.436407	[unknown]	1ddb_A_78
neg_site	IETLFKSKNYEFM	-0.05503	-0.250458	null	1g0w_A_266
neg_site	IEWKADSADAEKV	-0.24149	-0.19696	null	1pb3_A_169
neg_site	IEYAKGSEEVQKL	0.08353	0.0303266	null	1hqs_B_160
pos_site	IFISKVSPTGAAG	0.36902	0.433089	[unknown]	1uju_A_52
neg_site	IFNQKISGGWQME	-0.09567	-0.196294	null	1z8d_A_171
pos_site	IFRAAHSIKGGAG	0.13362	-0.147462	[unknown]	1i5n_A_49
pos_site	IFVGGLSPDTPEE	-0.24774	0.222288	[unknown]	1iqt_A_190
neg_site	IGEHTPSALAIME	-0.3652	-0.355084	null	6ald_D_159
pos_site	IGGGDDSFNTFFS	0.20454	-0.070966	[unknown]	1tub_A_48
neg_site	IGHHDTSDDSSAY	0.29662	-0.0898128	null	1x7z_A_294
neg_site	IGIKPCSEEGTKR	-0.28736	0.223286	null	1pb3_A_202
pos_site	IGPLGLSPKKVGD	0.32241	0.292607	[unknown]	1wib_A_38
pos_site	IGQVIMSIRTKLQ	0.04997	-0.0506078	[unknown]	2pa2_A_137
neg_site	IHKGGISEENLAK	-0.07833	-0.130597	null	1fvh_A_417
neg_site	IHQILESVNHIHQ	-0.3029	-0.360713	null	2v7o_A_123
pos_site	IHRDLKSNNIFLH	-0.07839	-0.350593	[unknown]	1uwh_A_578
neg_site	IIHGGDSVESAEK	-0.17434	-0.142915	null	2hve_C_122
pos_site	IIHGSDSVESAEK	-0.07015	0.0074331	[unknown]	1be4_A_122
neg_site	IIRRFKSSKFGCR	0.1615	0.0444257	null	1z8d_A_313
neg_site	IKDYMKSIKGKLE	-0.11994	0.276873	null	2hr9_A_98
pos_site	ILAADESVGTMGN	-0.18297	-0.0883569	[unknown]	1fdj_A_1035
pos_site	ILGRGVSSVVRRC	0.38477	0.0839816	[CAMK]	1ql6_A_30
pos_site	ILGRKYSIFTEKD	0.19555	0.157686	[unknown]	2cy7_A_34
neg_site	ILPNPQSRVCLGR	0.08107	-0.217204	null	2hvl_A_113
neg_site	ILQGVTSWGLGCA	-0.11411	-0.384425	null	1rjx_B_760
pos_site	ILSRRPSYRKILN	0.77462	0.639314	[RSK]	1kdx_B_133
pos_site	IMDSSISKQALSE	0.24159	0.338424	[DAPK]	3c98_B_188
pos_site	IMEKADSNKTRID	0.033	0.057441	[unknown]	1kil_D_187
neg_site	INLREVSNRIRLP	-0.04887	0.0811862	null	1qxp_B_473
neg_site	INQNLFSYVRNLV	-0.02824	0.0038126	null	1ddb_A_184
neg_site	INTKKLSARDFQK	-0.00666	0.0197266	null	2bdw_B_50
neg_site	INTKKLSARDHQK	0.05942	0.0349543	null	2vn9_B_51
pos_site	INYKDSSGRQLSE	0.31449	0.318322	[unknown]	2dat_A_32
neg_site	IPACLPSPNYMVA	-0.12215	-0.141487	null	1qrz_D_669
neg_site	IPACLPSPNYVVA	-0.13809	-0.176812	null	1rjx_B_669
pos_site	IPFRSPSWYGIPR	0.36684	0.49516	[unknown]	2ed2_A_59
pos_site	IPVRCYSAEVVTL	-0.06515	-0.203974	[CK1]	1h4l_A_159
neg_site	IQLDLISWLSFSV	0.09504	0.0618168	null	1u5i_A_693
neg_site	IQNFHISWKDGLG	-0.21749	-0.188049	null	2eyn_A_172
neg_site	IQQILESIAYCHS	-0.02981	-0.228885	null	2bdw_B_122
neg_site	IQQILESVNHCHL	-0.38609	-0.330441	null	2vn9_B_123
neg_site	IQRVLTSDYAFLM	-0.19873	-0.213834	null	2i0c_B_184
neg_site	IRFRVLSTEERKV	0.20228	0.165203	null	2d7l_A_49
neg_site	IRRFKASKFGSTR	0.16297	0.167439	null	1fa9_A_314
neg_site	IRRYQKSTELLIR	0.21584	0.214107	null	1kx5_E_57
neg_site	ITLEVESSDTIDN	0.13417	-0.135206	null	2jwz_A_19
pos_site	ITSTLASSFKRRR	0.55113	0.0282159	[PKC]	2hqw_B_889
neg_site	IVAGKYSKEFFTK	-0.12211	-0.13143	null	3beg_A_587
neg_site	IVKNLMSKAEKNG	-0.37682	-0.395938	null	1kf0_A_270
neg_site	IVNDDQSFYADIY	-0.06971	-0.0944207	null	2gse_D_30
neg_site	IVRIMKSRKKMQH	0.37686	-0.258338	null	1iuy_A_37
neg_site	IVRLHDSIQEESF	-0.08964	-0.202788	null	2bdw_B_78
neg_site	IVRLHDSISEEGF	-0.07688	-0.228485	null	2vn9_B_79
neg_site	IYDKYGSLGLYVA	0.15825	-0.249131	null	2ctw_A_84
neg_site	IYEKIVSGKVRFP	0.12528	0.11623	null	2vo7_A_252
pos_site	IYIKALSTDSIER	3e-05	0.154081	[unknown]	2q8f_A_393
neg_site	IYRDLISHDEMFS	0.17675	-0.0870828	null	2hr9_A_9
neg_site	KAAEDRSKQLEDE	0.13705	-0.115841	null	1c1g_D_888
pos_site	KAGVGQSWKENSP	0.37724	0.140815	[PKC]	2cef_A_9
pos_site	KAKTRSSRAGLQF	0.02674	0.387345	[PKA, PKC]	1aoi_C_19
neg_site	KALLLFSIIPVDG	-0.23308	-0.43777	null	2z4j_A_814
neg_site	KANRYFSPNFKVK	-0.19428	0.0411323	null	1d5r_A_338
pos_site	KARFLPSPVVIKK	-0.01265	0.0659021	[unknown]	1iuy_A_61
neg_site	KAVLAESYERIHR	-0.22261	-0.100976	null	2ipy_B_799
neg_site	KEDDLNSFNATDL	-0.14947	0.133184	null	3chs_A_485
pos_site	KEFFRRSKIAVFD	0.28424	0.0820295	[PKC]	1ftj_A_150
pos_site	KEKKAVSPLLLTT	0.30409	0.446822	[EIF2AK2]	1qu6_A_88
neg_site	KELENLSPEEAAH	0.35417	0.437803	null	1ic8_B_93
neg_site	KELGPYSSKTRGM	0.2012	0.150131	null	1kfx_L_67
pos_site	KELSKYSTHLHLA	0.06479	0.197297	[unknown]	3c98_A_345
neg_site	KEYGAGSSRDWAA	0.34348	0.261454	null	2b3y_B_778
pos_site	KFEENVSVDDTTA	0.43904	0.155935	[CK2]	1rf8_A_15
neg_site	KFGMTPSKGVLFY	-0.12031	-0.100107	null	3cf3_C_511
neg_site	KFWEVISDEHGID	-0.33556	-0.0329512	null	2hxh_B_25
pos_site	KGFSRRSALNVHH	0.10932	0.250792	[unknown]	2ely_A_26
pos_site	KIHNVGSPLKSQN	0.17819	0.305084	[unknown]	2o8b_B_830
pos_site	KIKRLRSQVQVSL	-0.00184	-0.0216625	[AMPK]	1pzl_A_304
neg_site	KIKVLGSGAFGTV	-0.42057	-0.438507	null	1xkk_A_720
neg_site	KILGEGSFSTVVL	-0.14021	-0.147441	null	2biy_A_92
pos_site	KINPENSKLSDLD	0.25719	0.239915	[PLK]	1wfi_A_112
pos_site	KIPKRASMVHSLI	0.05278	0.181341	[PKA]	1t64_A_39
neg_site	KITDLRSISAKGA	0.0682	-0.0329739	null	1dkf_B_386
pos_site	KIYSSNSGPTRRE	0.25188	0.436117	[ROCK]	1d5r_A_229
neg_site	KKAYELSVLADAE	-0.12379	-0.083187	null	1c7u_B_135
neg_site	KKAYELSVLCDCE	-0.14964	-0.0836689	null	1egw_D_36
neg_site	KKEMVKSKLPNTV	-0.0517	-0.296726	null	2jq6_A_79
pos_site	KKGQSTSRHKKLM	0.72304	0.564794	[CDK]	1dt7_X_103
pos_site	KKHPDSSVNFAEF	0.3986	0.271964	[unknown]	1j3x_A_35
neg_site	KKIKVLSSGAFGT	-0.23601	-0.0511712	null	2itq_A_719
pos_site	KKKDEGSYDLGKK	0.36823	0.0835667	[unknown]	1ejp_B_9
pos_site	KKKSKISASRKLQ	0.5218	0.524303	[PKC]	1j1d_C_42
pos_site	KKTKIRSLHNKLL	0.21801	0.211098	[unknown]	1fu1_B_593
neg_site	KKWETPSQNTAQL	-0.21069	-0.180405	null	2qvs_E_34
pos_site	KLFQYASTDMDKV	-0.18779	-0.139869	[CK2]	1c7u_A_58
neg_site	KLKQRKSGRSAGK	0.45605	0.530526	null	1ub1_A_114
pos_site	KLLMIISQKDTFH	0.22744	0.0299829	[ATM]	1h6o_A_219
neg_site	KLLQELSHPNIIG	-0.13488	-0.0793463	null	1ua2_D_70
pos_site	KLMKSDSYPRFIR	0.38126	0.514754	[PKC]	2a72_A_434
pos_site	KLPLTRSQNNFVA	0.44342	0.134768	[AMPK]	1z0m_A_108
neg_site	KLVFVHSAEGNEF	-0.4102	-0.19251	null	2ary_B_180
neg_site	KLVPVLSAKAAQA	-0.2872	-0.300697	null	1f05_B_275
pos_site	KLYFGLSYAKNGE	-0.25954	0.119694	[unknown]	2biy_A_160
neg_site	KMEIPGSMPPLIQ	-0.03778	-0.112113	null	1dkf_B_405
neg_site	KMHEIMSEGITLV	-0.12763	-0.291064	null	1fvh_A_49
pos_site	KMKDTDSEEEIRE	0.32862	0.240751	[CK2]	1cdl_A_81
neg_site	KMLGKGSFGKVFL	-0.23354	-0.102484	null	2jed_B_390
neg_site	KNGFYHSRQCETS	0.36538	0.0862189	null	1zt5_A_214
pos_site	KNIYLNSGLTSTK	0.01246	0.219595	[unknown]	1bkc_A_382
pos_site	KNKGKDSTEMRRR	0.35656	0.159592	[unknown]	1qgk_B_24
neg_site	KNLIHGSDSVESA	-0.14797	0.177859	null	1zs6_D_137
neg_site	KPAVDKSESWSDL	0.6136	0.377852	null	1rf8_A_55
neg_site	KPRGKMSSYAFFV	0.25279	0.134485	null	1j3x_A_14
pos_site	KQTARKSTGGKAP	0.26608	0.110081	[AURORA]	1kx5_A_10
neg_site	KRIPHFSELPLDD	-0.14868	-0.136624	null	1xvp_C_290
neg_site	KRIYYLSLEFYMG	-0.19487	-0.151211	null	9gpb_D_86
neg_site	KRKNPTSCSRRFY	0.09597	0.112089	null	2z4j_A_851
pos_site	KRSRSRSPHEAGF	0.61327	0.8666	[unknown]	1wel_A_424
neg_site	KRTVQKSAKYICL	-0.05464	-0.0064941	null	1cit_A_263
neg_site	KRVYYLSLEFYMG	-0.28398	-0.276386	null	2qll_A_86
neg_site	KTCLLISYTTNAF	-0.30813	-0.230988	null	2rmk_A_22
neg_site	KTCLLISYTTNKF	-0.17148	-0.264064	null	2qrz_B_22
neg_site	KTCLLISYTTNKL	-0.01642	-0.259402	null	2ase_A_22
neg_site	KTIEAHSRMVIPG	-0.07883	-0.132659	null	2gse_D_62
neg_site	KTIGTGSFGRVML	-0.09746	-0.177078	null	2gnl_A_53
neg_site	KTLGTGSFGRVML	-0.04307	-0.215455	null	2qcs_A_53
pos_site	KTVPLLSKVDDIH	-0.25027	0.103249	[AURORA]	2ovj_A_410
neg_site	KVEELLSKNYHLE	-0.06328	-0.156202	null	1llm_D_269
neg_site	KVPKLHSIRDRNG	0.32803	0.224251	null	2fun_D_3256
neg_site	KVQHRPSGLIMAR	-0.09073	-0.00086	null	1s9i_B_94
neg_site	KVYQMKSKPRGYC	0.4306	0.063339	null	2fun_D_3230
neg_site	KWMAIESLFDHIY	-0.38526	-0.26705	null	2ivv_A_922
neg_site	KWMALESILHRIY	-0.14217	-0.189026	null	2rfe_D_861
neg_site	KWMAPESIFNCVY	-0.50138	-0.157081	null	1t46_A_840
neg_site	KWTAPESLAYNKF	-0.23641	-0.260523	null	2hiw_B_428
neg_site	KYGTDLSRGLTPA	0.09948	0.0919735	null	3b8e_C_53
neg_site	LAGGTDSCQGDAG	-0.21205	-0.206874	null	1l4z_A_736
neg_site	LAGGTDSCQGDSG	-0.0194	0.0710125	null	1rjx_B_736
neg_site	LAKKVASHAPSLL	-0.20045	-0.169358	null	1ddb_A_161
neg_site	LAKKVASHTPSLL	-0.01581	-0.0556959	null	2bid_A_163
pos_site	LAKSFGSPNRAYT	0.28519	0.506714	[unknown]	1ua2_A_164
neg_site	LAQDVISTIGQAF	-0.08634	-0.178255	null	1shc_A_192
neg_site	LAQVGDSMDRSIP	0.05903	0.116895	null	2bid_A_98
neg_site	LAREKQSKFILAL	0.05255	-0.280916	null	2j50_B_155
pos_site	LAVEALSSLDGDL	0.04002	-0.23401	[unknown]	1g0w_A_163
pos_site	LCDFGVSGQLIDS	-0.20335	-0.28274	[unknown]	1s9i_A_216
neg_site	LCDLLWSDPDKDV	-0.35618	-0.40614	null	2o8g_B_207
neg_site	LCGHMVSDEYEQL	-0.14431	-0.220215	null	2zkr_h_53
neg_site	LDAYKNSEEPDAA	0.14718	-0.0995872	null	1i5n_D_108
neg_site	LDCGPESSKKYSE	0.0427	-0.07392	null	1kf0_A_319
neg_site	LDDFKISGVNGTH	-0.1273	0.0445405	null	1wbp_A_154
pos_site	LDDVWDSWVLKAF	-0.06504	-0.373547	[unknown]	1z6t_A_248
neg_site	LDFLCLSLCRAFR	-0.1216	-0.22755	null	3bqo_A_85
pos_site	LDHERMSYLLYQM	-0.1707	-0.219175	[PKC]	1pmn_A_167
neg_site	LDIVEDSIYIAYG	-0.22698	-0.194092	null	1wel_A_459
neg_site	LDKNATSDDIKKS	0.24063	0.0153275	null	2ctw_A_31
neg_site	LDLQETSLAGVAN	-0.18677	-0.320935	null	1hyn_S_127
pos_site	LDSGIHSGATTTA	0.52454	0.471066	[GSK]	2g57_A_37
pos_site	LDTFCGSPPYAAP	0.11098	0.241152	[unknown]	2hak_E_212
neg_site	LDVVRTSRALIGA	-0.12958	-0.0041307	null	1zs6_D_104
neg_site	LEACAHSFFDELR	-0.25784	-0.219076	null	2ow3_B_338
neg_site	LEAVQRSLVLQRP	-0.2141	-0.184085	null	1z7l_C_694
neg_site	LEVNQQSLLGLTH	-0.31066	0.0810046	null	1uju_A_76
neg_site	LFDKPVSPLLLAS	0.03231	0.119358	null	1g0w_A_199
pos_site	LFIIRGSPQQIDH	0.14258	0.169032	[unknown]	2hh2_A_62
neg_site	LFLEYCSGGELFD	0.01935	-0.459205	null	2r0u_A_88
neg_site	LFTVDNSINQSIG	0.02474	0.14728	null	1fdj_D_4068
neg_site	LGAPANSAVNCVP	-0.15133	0.249453	null	3pmg_B_246
neg_site	LGATKRSMVFKDV	0.09979	0.308733	null	1pzl_A_227
neg_site	LGICLTSTVQLIM	-0.28916	-0.151202	null	2jiv_A_784
neg_site	LGICLTSTVQLIT	-0.17735	-0.228739	null	2rfe_D_760
neg_site	LGIYVKSVVKGGA	0.13786	0.249409	null	2ain_A_38
pos_site	LGKGAFSVVRRCM	-0.14283	-0.116211	[unknown]	2vn9_A_26
pos_site	LGKGAFSVVRRCV	0.25471	0.14881	[unknown]	2bdw_A_25
neg_site	LGTVMRSLGQNPT	-0.0767	-0.0564488	null	3bxl_A_38
neg_site	LGWGHFSTVWLSW	-0.31186	-0.288057	null	1wbp_A_92
neg_site	LHDVLHSDKKLTL	-0.29347	-0.189358	null	1unl_B_72
neg_site	LHLLLHSDRDPIR	-0.15409	-0.0625495	null	1y9j_A_73
neg_site	LHVHRNSAHSAGV	-0.02018	-0.0557448	null	1xvp_C_336
pos_site	LHVTEGSGRYIPR	-0.10627	-0.0273719	[unknown]	2gse_A_465
neg_site	LIPKFVSFLGKTD	0.13705	-0.0922878	null	2c1m_A_126
pos_site	LIRESESTAGSFS	0.44416	0.15603	[unknown]	1bhf_A_158
neg_site	LIVDQLSMRMVSA	-0.26947	-0.285812	null	1fvh_A_34
pos_site	LKATLPSPDKLPG	-0.05847	0.0460516	[unknown]	1z7l_A_835
pos_site	LKFMQASEDLLKE	0.26522	0.122426	[unknown]	1jxv_A_44
neg_site	LKKYFDSCNGDLD	-0.20753	-0.219875	null	1unl_B_93
pos_site	LKLVQASEELLRE	0.27361	0.0150344	[unknown]	1zs6_A_61
neg_site	LKWIIKSNYQGLP	-0.24575	-0.299477	null	1wbp_A_179
neg_site	LLAAIASLTLNDT	-0.38608	-0.332922	null	2ary_B_123
neg_site	LLAAIASLTLNEE	-0.27713	-0.357337	null	1kfx_L_113
neg_site	LLCWEDSAGHWLY	0.10651	-0.105884	null	1zs6_D_162
neg_site	LLDANVSTYDKIR	-0.08295	-0.0980735	null	3c98_A_400
neg_site	LLDQKISAYDKIR	-0.177	-0.186242	null	1fvh_A_398
neg_site	LLFMGYSTAPQLA	-0.20722	-0.286474	null	1uwh_B_519
neg_site	LLFMGYSTKPQLA	-0.31023	-0.359503	null	1uwj_B_519
pos_site	LLHFQASQREEKE	0.44992	0.283321	[ATM]	3brt_B_85
neg_site	LLKIAKSEPPTLA	0.04212	-0.0724797	null	2uv2_A_250
pos_site	LLKQGASPNVQDT	-0.16314	-0.160326	[unknown]	1bi8_B_66
neg_site	LLLEVISGERLAK	-0.16869	-0.368504	null	2eyn_A_73
neg_site	LLLEVISGERLPK	-0.18278	-0.244119	null	2r0o_B_92
neg_site	LLLEVISGERLPR	-0.2653	-0.150784	null	1wku_B_87
neg_site	LLMAEMSRLVRGG	0.05232	-0.239415	null	1rke_B_934
neg_site	LLPTLQSITWQMI	-0.1485	-0.243824	null	1pzl_A_337
neg_site	LMDKLISDLPIYK	-0.20688	-0.202728	null	1tqd_B_249
neg_site	LMNKAASSSIGDV	0.42042	0.0892158	null	1ega_B_83
pos_site	LMRLSQSIPFVPV	0.60253	0.405263	[CHAK]	1ia9_A_1567
pos_site	LMTRTSSVVTLEV	0.20095	0.364165	[unknown]	1t2m_A_82
neg_site	LMYHIQSCHKFDL	-0.23581	-0.244918	null	2jed_B_472
neg_site	LNDTHPSLAIPEL	-0.32502	-0.313919	null	1z8d_A_343
neg_site	LNGDYISDALAAQ	-0.40652	-0.44741	null	1pb3_A_310
neg_site	LNGRVQSTELCAG	0.08893	0.170846	null	1rjx_B_722
neg_site	LNVEHLSAGCPHV	-0.13829	-0.333607	null	2o4x_A_809
neg_site	LPNAPNSYGRRPI	0.43215	-0.0489194	null	1dc2_A_43
pos_site	LPTPPLSPSRRSG	0.90308	0.501589	[unknown]	1mv0_A_62
neg_site	LPWDQPSDSCQEY	-0.05926	-0.140894	null	2r0u_A_212
pos_site	LQERRGSNVALML	0.1737	0.194193	[PKA]	2gph_B_23
neg_site	LQLIGISSLFIAA	-0.27165	-0.314557	null	1w98_B_179
neg_site	LQLRNTSRSEEDR	0.27269	0.425306	null	2bid_A_119
pos_site	LQNPQTSLCFSES	-0.00911	-0.0304266	[unknown]	1a22_A_51
pos_site	LQRQPPSPKQLEE	0.36712	0.336647	[unknown]	1zc0_A_72
neg_site	LRDLFDSMDKTSS	-0.00834	-0.0882975	null	2ayo_A_161
neg_site	LRKGNYSERVGAG	0.33453	0.144987	null	2f8n_K_40
pos_site	LRRRFSSLHFMVE	0.15404	0.176059	[PKB]	1jxq_A_195
pos_site	LRTRTGSNIDCEK	0.16871	0.264274	[unknown]	1jxq_A_182
neg_site	LRTYVRSLARNGM	-0.21898	-0.228413	null	2bid_A_190
pos_site	LSQETFSDLWKLL	0.42273	-0.0898065	[CHK]	1q2f_A_9
pos_site	LSTSGESLYHVLG	0.06073	0.0852698	[unknown]	2ctw_A_18
neg_site	LTDFGFSCQLDPG	-0.14346	-0.380745	null	2phk_A_171
pos_site	LTDGVCSEPLPFT	-0.27357	-0.253928	[unknown]	1zk9_A_368
neg_site	LTELLHSRNEGVA	-0.01593	-0.25235	null	2z6h_A_646
pos_site	LTITYGSKVIHNE	-0.29132	-0.0894844	[unknown]	2ju3_A_56
neg_site	LTKLEFSFKDNSN	-0.18067	-0.247468	null	2vo6_A_109
neg_site	LTKLLDSVQPIAR	-0.04618	-0.137929	null	2z4j_A_865
pos_site	LTTPQVSDTMRKA	0.20693	0.0725429	[PKA]	1ll0_A_43
neg_site	LVDCKVSAQKLLS	-0.19276	-0.267507	null	1z6z_F_234
neg_site	LVDLAKSRGVEAA	-0.34933	-0.542412	null	1nuh_A_73
neg_site	LVETMKSGEHDFG	-0.33673	-0.0964153	null	3pmg_B_277
neg_site	LVKLEFSFKDNSN	-0.20705	-0.375251	null	2vo7_A_109
neg_site	LVKLEYSFKDNSN	-0.23124	-0.237213	null	1ctp_E_109
neg_site	LVKYMASGPVVAM	-0.23408	-0.293584	null	1zs6_D_87
neg_site	LVKYMHSGPVVAM	-0.18558	-0.236644	null	2hvd_C_70
neg_site	LVKYMNSGPVVAM	-0.15778	-0.296659	null	1nue_F_70
neg_site	LVLVVTSTFGNGD	-0.26152	-0.334742	null	1tll_B_2807
neg_site	LVRDDGSAVIWVT	0.42085	-0.122861	null	1wnj_A_25
neg_site	LYGNDFSQTTISR	0.21003	0.151866	null	1oct_C_43
neg_site	MAACMKSVTEQGA	-0.16168	-0.0645896	null	2o02_B_28
neg_site	MAGNFDSEERSSW	0.36283	0.062749	null	2eyz_A_7
neg_site	MAPELISRLPYGP	-0.02297	-0.138009	null	2q0n_A_488
neg_site	MAPEVISRSLYAT	0.22247	-0.293027	null	2c30_A_574
pos_site	MDDHKLSLDELHR	-0.07751	-0.162581	[unknown]	3b8e_A_40
pos_site	MDDLMLSPDDIEQ	0.54104	0.109981	[HIPK2]	2b3g_B_46
neg_site	MDPNGLSDPYVKL	0.02473	-0.0919942	null	1dsy_A_192
pos_site	MGLNPSSPNDPVT	0.21749	0.572964	[unknown]	1xv9_A_260
neg_site	MGRGEESTTTNYL	0.28205	0.245616	null	3b92_A_245
pos_site	MKFLRASEEHLKQ	0.01594	0.0178084	[unknown]	1nsk_L_44
neg_site	MKGNDISSGTVLS	0.22421	-0.084382	null	2iqy_A_98
neg_site	MLDEDGSGKLGLK	-0.16124	-0.100516	null	1u5i_A_589
neg_site	MLGQPISMVLPQV	-0.26311	-0.274768	null	2ipy_B_236
pos_site	MLKIGTSPLKEDK	-0.1253	-0.0998218	[CDK]	1n4k_A_421
neg_site	MLLEQFSFDIAEE	-0.10968	-0.120773	null	3b92_A_322
neg_site	MMAEIISVQVPKI	-0.18173	-0.212832	null	2z4j_A_900
neg_site	MNGMKLSGREIDV	-0.17334	-0.0697374	null	2dh9_A_603
pos_site	MNGRKQSLGELIG	-0.14031	0.009228	[unknown]	1hti_A_20
pos_site	MQLRRPSDQEVSE	0.14857	0.325227	[PKA]	1gji_A_266
pos_site	MQLRRPSDRELSE	0.55603	0.634542	[PKA]	1k3z_A_276
neg_site	MRNDIASHPPVEG	0.25749	-0.220841	null	2hqx_B_23
neg_site	MRVHKISNVNKAL	-0.40447	-0.335811	null	2eyn_A_91
pos_site	MSDPGVSYRTREE	0.43231	0.339817	[unknown]	2ozl_A_271
pos_site	MSSRRQSVLVKSN	0.26261	0.83158	[PKA]	1s50_A_168
pos_site	MTDFYHSKRRLIF	0.68129	-0.164478	[DYRK]	1axc_B_153
pos_site	MTFFKKSKISTYD	0.2471	0.0506638	[PKA]	1s50_A_150
neg_site	MVEGGGSSTMAQA	-0.16352	-0.318438	null	1uro_A_171
neg_site	MVERGGSSTMAQA	-0.06912	-0.033429	null	2q71_A_171
neg_site	MWTYMRSAEPSVF	0.03714	-0.26892	null	3bbr_B_164
neg_site	MYPIAVSGDHENN	-0.18906	0.0388013	null	3b92_A_441
neg_site	NACIALSQRWITA	-0.27286	-0.242102	null	3chs_A_472
neg_site	NAGAMMSVDETLM	-0.17078	-0.0400829	null	2o8g_B_284
neg_site	NANKAKSLLLTTI	-0.36886	0.158784	null	1sd2_A_249
neg_site	NATQPESKVFYLK	-0.22843	-0.147493	null	2c23_A_116
neg_site	NDFQYESKVFYLK	-0.19687	0.0912826	null	2c74_B_119
neg_site	NDRQYDSRGRFGE	0.10817	-0.0034468	null	1pzl_A_321
neg_site	NDYINASLIKMEE	-0.29101	-0.152877	null	2vey_A_70
neg_site	NEEDEHSVNYKPP	0.07946	0.0778077	null	1hh4_D_324
neg_site	NELERDSKIVVPP	-0.12863	-0.0510153	null	2csk_A_67
neg_site	NELLIASFSHRSI	-0.26746	-0.120094	null	1xvp_C_312
neg_site	NFYVPFSNKTGVV	-0.17453	-0.102637	null	2ped_B_14
pos_site	NGGFYISPRITFP	0.37997	0.333253	[unknown]	1bhf_A_194
neg_site	NGGLRRSVAPAAP	0.20452	0.280991	null	2gfu_A_79
pos_site	NGRRKRSPTQSFR	0.73283	0.927462	[MAPK, RSK]	2yrp_A_99
pos_site	NHGLAISPGMKTR	0.2077	0.143894	[MAPK]	1kwp_A_272
neg_site	NHITNASQWERPS	-0.17691	-0.102615	null	2f21_A_32
pos_site	NIAVRKSRDKAKM	0.39671	-0.0349581	[PKA]	1gtw_B_288
neg_site	NILTNRSNEQRQD	-0.19386	0.0431498	null	1w7b_A_64
neg_site	NKDIVISVGIYNL	-0.12861	-0.206639	null	1jey_A_270
neg_site	NKPYPKSRFCRGV	0.02968	-0.0163536	null	2zkr_h_19
neg_site	NKQTTVSNSQQAY	0.30084	0.109863	null	2c23_A_145
neg_site	NLAENISRVLYPN	-0.23945	-0.28858	null	1z8d_A_276
pos_site	NLENRFSGWYDAD	0.00393	0.000133	[PAK1]	1yfk_A_23
neg_site	NMEIGTSLFDEEG	-0.21382	-0.303439	null	1vjd_A_255
pos_site	NMNDLVSEYQQYQ	-0.11573	-0.0966422	[GRK]	1ffx_B_430
pos_site	NPQWNESFTFKLK	-0.28506	-0.159771	[unknown]	1dsy_A_226
neg_site	NQYLTDSKFVERT	0.04217	-0.143198	null	1z7l_C_670
pos_site	NRNTDGSTDYGIL	0.17354	0.149835	[PKA]	1b0d_A_50
pos_site	NRPDYVSEEEEDD	0.43294	0.093741	[unknown]	1z5s_D_2668
pos_site	NRPSSISWDGLDP	0.31173	0.355452	[unknown]	2iqx_A_54
pos_site	NRYRDVSPFDHSR	0.03879	0.281643	[PKB, CLK]	1bzc_A_50
neg_site	NTDETYSIDNEAL	-0.25747	-0.298865	null	1z2b_D_203
pos_site	NTEDKVSHVSTGG	-0.00975	0.165981	[unknown]	1kf0_A_389
neg_site	NTMRLWSAKAPND	-0.22343	-0.239692	null	9gpb_D_245
neg_site	NTMRLWSARAPND	-0.05323	-0.147616	null	1fa9_A_245
neg_site	NVQNKNSSYFVEW	-0.00105	-0.027474	null	1z2b_D_340
pos_site	NVSYICSRYYRAP	0.35891	-0.0345838	[unknown]	1h8f_A_219
neg_site	PANITDSLSNRSL	0.32457	-0.130515	null	1yae_A_427
pos_site	PAPKKGSKKAVTK	0.06191	0.131469	[unknown]	1kx5_D_11
neg_site	PAVLTRSGDPSQP	-0.06101	0.0564782	null	1hyn_S_181
neg_site	PCALYASEEEIGQ	-0.13102	0.0211859	null	2q71_A_313
neg_site	PCNHVLSLSFPIR	0.01661	-0.196034	null	1nr7_L_60
neg_site	PDHPFYSNISKDR	0.3808	-0.0064417	null	1yjx_L_134
neg_site	PDPKNESKQKTKT	-0.14877	-0.231948	null	1dsy_A_208
neg_site	PDQGMTSADDFFQ	-0.19907	-0.140395	null	2gse_D_85
pos_site	PEKWEESGPQFIT	-0.07303	-0.205092	[unknown]	1go4_A_170
neg_site	PEKYDKSCDMWSL	-0.26805	-0.354456	null	2pzy_D_243
neg_site	PELAEMSRVSIRI	-0.09021	-0.179735	null	1pzl_A_253
neg_site	PELLTHSTTEVSG	0.02511	-0.0799512	null	2ed2_A_89
neg_site	PENILLSVNEQYI	-0.36168	-0.309365	null	1wbp_A_222
neg_site	PEVDVWSLGVILY	-0.34334	-0.47374	null	2qnj_B_238
pos_site	PFIKICSPDKMIG	-0.01355	0.0835254	[PCTAIRE1]	1d2n_A_577
neg_site	PFLPGDSDLDQLT	-0.07914	-0.127983	null	1ua2_D_217
neg_site	PGICFLSGGMSEE	-0.14213	-0.346536	null	1fdj_D_4271
neg_site	PGNTHGSFLIRES	-0.08604	-0.0021114	null	1ijr_A_28
neg_site	PGVAQLSIADRAT	0.0916	-0.0239426	null	2ipy_B_289
pos_site	PGYGIMSIRVDGN	0.04174	-0.134202	[unknown]	1dtw_A_250
neg_site	PHIGDDSSIFITK	0.18828	0.110161	null	1zok_A_251
neg_site	PHPLVTSTDIVLT	-0.0033	-0.155504	null	2ipy_B_257
neg_site	PIFPGDSGVDQLV	-0.00722	-0.0330308	null	2ow3_B_261
neg_site	PKEQIHSFWWNPQ	0.05759	-0.284156	null	1kf9_A_43
neg_site	PKPWKLSFSYGRA	-0.10471	-0.0825871	null	1fdj_D_4298
neg_site	PLPDEKSRVAILK	-0.1506	-0.168939	null	3cf3_C_652
neg_site	PPDHKTSPSGKPA	-0.03993	-0.0449363	null	1dew_B_54
neg_site	PPDQKTSPSGKPA	0.04998	-0.0291999	null	2isi_C_54
neg_site	PPDQLTSSGAPFW	0.15156	-0.491025	null	1z7l_C_736
neg_site	PPIFLLSNKNVCH	-0.16967	-0.214715	null	1tqd_B_231
neg_site	PPKHTPSKEVKQE	0.43479	0.252653	null	1mv3_A_319
neg_site	PPKKAKSPKSPGS	0.89758	0.52909	null	1ub1_A_179
neg_site	PPYADPSLQAPVR	0.09806	-0.0245608	null	1oy3_C_261
neg_site	PQFHVKSGLQIKK	0.02675	-0.0598986	null	2pzy_D_50
neg_site	PRGLKMSATFIGN	-0.13383	-0.361391	null	1z2b_D_374
pos_site	PRKYLRSVGDGET	0.07036	-0.195212	[unknown]	1h95_A_52
neg_site	PRLLLDSYVKIGE	0.00566	-0.0589927	null	2c30_A_409
pos_site	PRVWYVSNIDGTH	0.17416	-0.150701	[CK2]	1iat_A_184
pos_site	PSKAEISFEDRKD	0.30467	-0.168328	[unknown]	2j3s_A_2284
pos_site	PSYSPTSPSYSPT	0.72479	0.478497	[CDK]	1p16_D_112
neg_site	PVDHRPSLPRSCG	0.78674	0.636355	null	2i1v_B_21
neg_site	PWVCQRSTVASMM	0.06121	0.0617497	null	2v7o_A_276
neg_site	PYNATLSVHQLVE	-0.44936	-0.0520153	null	2hxh_B_190
pos_site	QARGLPSQKRLFP	0.29608	0.026638	[PKC]	1oey_J_315
neg_site	QDTMTFSDGLTLN	-0.30462	-0.070167	null	1dkf_B_287
pos_site	QDVGAFSTVKGVA	-0.02746	-0.0510816	[GRK]	3c4w_A_488
neg_site	QEAFEISKKEMQP	-0.07342	-0.134739	null	2c23_A_158
pos_site	QEVEKGSLPEFYY	0.16664	0.145113	[CK2]	1jsu_C_83
neg_site	QGKAFRSKVELIA	-0.1728	-0.0921579	null	1ub1_A_135
neg_site	QGLDGLSERCAQY	-0.11838	-0.1811	null	1fdj_D_4131
neg_site	QGTVNWSVEDIVK	0.27517	0.117838	null	1pjm_B_77
neg_site	QHLQKVSQEGDDD	0.03213	0.359689	null	2v5w_B_83
neg_site	QIEVVPSASALSG	0.18337	0.0479916	null	1wib_A_76
neg_site	QIPPEDSEIITNM	0.15457	0.0307298	null	3c98_A_437
neg_site	QIRILKSPQEVKP	0.19901	0.431142	null	3b92_A_287
pos_site	QKISITSRKAQTT	0.33402	0.375047	[unknown]	1ega_A_37
neg_site	QKKFARSDELVRH	0.13902	0.0411586	null	2prt_A_425
pos_site	QKNLHPSYSCKYE	0.03166	-0.0733278	[MAPK]	2nll_B_338
pos_site	QLARETSVDPDMR	-0.10188	0.182889	[CCDPK]	1z6z_A_210
neg_site	QLFGGFSMLLWIG	-0.31202	-0.351746	null	3b8e_C_94
pos_site	QLSRELSTLRNLF	0.23876	0.206727	[CAMK]	1gtw_B_325
neg_site	QLVTLFSAPNYCG	-0.21781	-0.293504	null	2o8g_B_268
neg_site	QLVTLFSAPNYLD	-0.23898	-0.113408	null	1u32_A_268
neg_site	QNGMGLSIVAAKG	0.08372	0.0375509	null	2ain_A_20
pos_site	QRGVSPSQAQGLG	0.33802	0.29939	[DYRK]	1ic8_A_249
pos_site	QSEDEESIVGDGE	0.01755	0.0472865	[unknown]	1zza_A_51
pos_site	QSISFASGGDPDT	0.05567	0.306064	[unknown]	1n3h_A_154
pos_site	QSLFVTSRGRAVG	0.20928	0.077927	[unknown]	2pfi_A_660
pos_site	QTDGNRSSHSRLG	0.63795	0.331851	[CK2, CK1]	2bid_A_66
neg_site	QTIHLPSGEILDV	-0.04205	-0.223916	null	2b3y_B_746
neg_site	QTIHLPSGETLDV	-0.28537	-0.26903	null	2ipy_B_746
neg_site	QVMMFGSTAIALE	-0.19835	-0.194313	null	1bi8_D_53
neg_site	QVMMMGSARVAEL	-0.08156	-0.391707	null	1dc2_A_56
neg_site	QWPDMCSLPDYVT	-0.34489	-0.0305753	null	1ua2_D_242
neg_site	QWTHDPSEPIVTS	-0.00392	-0.0051937	null	1z0m_C_138
neg_site	RAGDRLSGAAARG	0.17412	0.293077	null	1bi8_D_13
neg_site	RARILGSLQEPTK	-0.15513	0.0608945	null	1zdt_B_247
neg_site	RDAIRQSNQILRE	0.37332	0.3026	null	3brv_D_68
neg_site	RDFNDPSQDPDFT	0.56627	0.148434	null	2b3y_B_350
neg_site	RDHIKDSFHSLRD	0.37763	0.438364	null	1hlo_B_32
pos_site	RDIKNDSNYVVKG	-0.14116	-0.229599	[PKC]	1pkg_A_821
pos_site	RDIKSDSILLTSD	0.09041	0.396092	[PAK]	2f57_A_573
neg_site	RDNLKISDFGLAT	-0.21933	-0.175531	null	2r0u_A_147
pos_site	RDVRFESIRLPGC	0.01762	0.114219	[PKA]	1hcn_B_66
neg_site	REKVYASLEAYCK	-0.04671	0.0620969	null	1xvp_C_399
pos_site	RELQKLSKFDEQR	-0.02179	-0.180438	[AURORA]	1ol5_A_226
pos_site	RELRRMSDEFEGS	0.61357	0.595536	[PKA, RSK]	2bzw_B_113
pos_site	RELRRMSDEFVDS	0.43092	0.539446	[RSK]	1g5j_B_316
neg_site	RENLKTSKIQVKE	-0.1941	0.11651	null	1sqi_B_306
neg_site	RERDVMSRLDHPF	-0.21832	-0.160776	null	2biy_A_135
neg_site	REVEIQSHLRHPN	0.11822	-0.256126	null	2j50_B_186
neg_site	RFYVRGSPWVSVV	0.49762	0.458082	null	1f6o_A_282
pos_site	RGASDLSSEEGWR	0.6791	0.516504	[CK2]	2b3u_A_149
pos_site	RGDRCRSLTGKPK	0.1659	0.347219	[MAPK]	1cp3_A_150
pos_site	RGLCIKSREIFLS	-0.21059	-0.0157193	[unknown]	1s70_A_42
pos_site	RGPLEPSEPAVVA	0.32923	0.101095	[unknown]	1f6o_A_252
pos_site	RGWIPASFLEPLD	-0.00633	0.125027	[CK2]	1uec_A_208
pos_site	RHAIMRSPQMVSA	0.17728	0.19046	[unknown]	2z6h_A_191
neg_site	RHNFMVSLPNITD	-0.09186	0.01133	null	1tqd_B_262
pos_site	RHYTNASDGLCTR	-0.22369	0.202755	[unknown]	1bhf_A_213
pos_site	RIATLASGLEGGQ	-0.12573	-0.0027532	[unknown]	3b8e_A_268
neg_site	RIIPPGSGIIHQV	0.20206	-0.185643	null	2ipy_B_174
neg_site	RIKVENSEENRRQ	-0.08278	0.0077093	null	1fdj_D_4051
neg_site	RKFKLESEDGDSI	0.36721	0.278484	null	2trc_P_36
pos_site	RKKWKQSVRLISL	0.67583	0.600766	[DAPK]	1yr5_B_308
neg_site	RKTRKESYAIYVY	0.06574	0.254172	null	1zbb_d_33
pos_site	RLERHLSAEDFSR	0.23094	0.425279	[unknown]	1qzp_A_43
neg_site	RLPALRSIGLKCL	0.00678	-0.219215	null	1xvp_C_427
neg_site	RLRVNDSILFVNE	-0.10863	-0.0557913	null	1rgr_A_116
pos_site	RNELKRSFFALRD	-0.13825	-0.049113	[PAK]	1nkp_A_920
neg_site	RNHKYRSLGDLEK	-0.00399	0.0754797	null	2dat_A_76
pos_site	RNIIHGSDSVESA	-0.19583	-0.184879	[unknown]	1b99_A_124
neg_site	RNIIHGSDSVKSA	-0.19998	-0.190584	null	1nue_F_120
neg_site	RNQLYESYYLNFI	-0.08544	0.0464432	null	1y9j_A_108
pos_site	RNTFRHSVVVPYE	-0.03291	0.136535	[AURORA]	1gzh_A_215
pos_site	RPSSRASSRASSR	0.6886	0.784581	[PKC]	1r5s_A_118
neg_site	RPTELLSNPQFIV	0.19654	-0.290386	null	2ary_B_93
pos_site	RQKIHISKKWGFT	-0.03925	-0.1661	[RPL10]	2pa2_A_168
neg_site	RRHRGGSVTYVCG	0.23027	0.340498	null	1u6q_A_25
pos_site	RRIGRFSEPHARF	0.34509	0.170223	[unknown]	1cmk_E_139
pos_site	RRKKRTSIETNIR	0.15992	0.751802	[PKA, CDK]	1gt0_C_107
pos_site	RRQHLKSVMLQIA	0.18478	0.10577	[PKA]	1a2x_B_19
pos_site	RRRGAISAEVYTE	0.00753	-0.0123104	[unknown]	1u7e_B_99
neg_site	RRRKPCSRPLSSI	0.39045	0.204366	null	1shc_A_103
pos_site	RRRRAPSVANVGS	0.11278	0.122493	[unknown]	2j3s_A_2152
pos_site	RRRWKLSFSIVSL	0.54798	0.0357648	[DAPK2]	1wrz_B_308
pos_site	RSLRVDSEPVLVH	0.26552	0.351317	[unknown]	2b49_A_835
neg_site	RTDAVDSVVRDIQ	-0.13931	-0.173952	null	2o4x_A_791
neg_site	RVILPVSVDEYQV	-0.26602	-0.242227	null	1uw5_D_14
neg_site	RVMATTSASLKRS	0.49206	0.0514494	null	2cp6_A_131
neg_site	RVRCLQSGTLFRD	-0.05726	-0.131863	null	1zcm_A_52
neg_site	RVVLPCSVQEYQV	-0.28794	-0.317621	null	2a1l_A_14
neg_site	RVVRVISAKRQLV	0.00881	0.13306	null	1yvb_I_49
pos_site	RWKGYDSEDDTWE	0.01024	0.0371886	[unknown]	2dnt_A_41
pos_site	RYGMGTSVERAAA	0.15632	0.0399046	[unknown]	2ozl_A_203
neg_site	RYYALKSMTEAEQ	-0.23425	-0.110743	null	1g0w_A_178
pos_site	SAERRNSILTETL	0.52842	0.845456	[PKG, PKA]	1xmi_A_660
pos_site	SAIRRASTIEMPQ	0.46458	0.729768	[PKA, CAMK]	1fjk_A_16
pos_site	SDNPDFSDEADII	0.29058	0.0955577	[unknown]	2d7l_A_32
pos_site	SETDLSSLTASIK	0.09847	0.255112	[unknown]	2dmc_A_46
pos_site	SFLVRESESSPGQ	0.21016	0.245789	[unknown]	1opk_A_173
pos_site	SFQSFYSPHKAQM	0.00696	0.13002	[CDK]	3c98_A_158
pos_site	SGPNSPSETRRER	0.91364	0.348791	[unknown]	2ffw_A_98
pos_site	SIKRFGSKAHMDR	0.16453	0.39179	[PKA]	1k2r_A_374
pos_site	SLLTAASPTIALL	0.3778	0.470951	[unknown]	1wha_A_87
pos_site	SLVYGASDSNVYD	0.04065	0.341504	[unknown]	1a22_A_106
pos_site	SMYLQKSGQDVSQ	0.1179	0.252316	[CK2]	1uec_A_283
pos_site	SQRKRMSPKPELT	0.29395	0.471177	[unknown]	1zmz_A_20
pos_site	SRAIHSSDEGEDQ	0.56004	0.265063	[CK2]	1ej5_A_99
pos_site	SRCLIKSPDRLAD	0.22963	0.27016	[unknown]	1ko6_A_822
pos_site	SREIFLSQPILLE	0.03411	0.0057146	[unknown]	1fjm_A_48
pos_site	SSGDLQSCEFHDE	0.09045	0.0714793	[unknown]	1cew_I_80
pos_site	SVHAPSSRRTTLC	0.11978	0.164922	[GSK]	1ol5_A_284
pos_site	SWPWQVSLRTRFG	0.05912	0.0664728	[unknown]	1bml_A_578
pos_site	TATKSGSTTKNRF	0.41261	0.363672	[PKC]	1ej1_B_209
pos_site	TCQRKFSRSDHLK	0.42455	0.319824	[PKA]	2jp9_A_77
neg_site	TDGCPVSVEKIVN	0.11549	-0.0974409	null	2ar9_D_259
neg_site	TDLRFQSSAVMAL	0.38907	0.0690672	null	1kx5_E_86
neg_site	TDPDAPSRKDPKF	0.36209	-0.0085886	null	2iqy_A_75
neg_site	TEDQLPSCESLKD	0.06561	0.0404984	null	1yjx_L_152
neg_site	TEKVTLSEKETRK	-0.11689	0.025374	null	2phk_A_122
neg_site	TEMDGMSTKKNVF	-0.30934	-0.377807	null	3cf3_C_612
neg_site	TFEYLHSLDLIYR	-0.22735	-0.160125	null	2vo7_A_159
neg_site	TFKGIKSVTEFNG	-0.19352	-0.121331	null	2ju8_A_100
pos_site	TFLAFPSPEKLLR	0.11311	0.224148	[unknown]	1z5s_C_442
neg_site	TFNLEGSQIYEDS	-0.08025	-0.227426	null	2dat_A_99
pos_site	TFSVVPSPKVSDT	0.33536	0.224804	[unknown]	1ffx_B_174
neg_site	TGDRNNSSCRNYN	0.42866	0.405653	null	1r5s_A_46
neg_site	TGEKPFSCRWPSC	0.33131	0.160533	null	2prt_A_412
neg_site	TGITFLSGGQSEE	0.07386	0.16459	null	2ald_A_271
neg_site	TGKQMESFLKANI	-0.39222	-0.171067	null	2edu_A_85
pos_site	TGLKCPSLAGKPK	0.04648	0.124206	[MAPK]	1f9e_A_272
neg_site	TGLQGFSVFHSFG	-0.15518	-0.168557	null	2hxh_A_136
pos_site	TGLYRISGCDRTV	0.06642	0.0663236	[AURORA]	2ovj_A_387
pos_site	TGSGKSSFINTLR	0.27499	0.50917	[unknown]	1tpz_A_84
neg_site	TGVTFLSGGQSEE	0.04409	0.139546	null	6ald_D_271
neg_site	TIEVEPSDTVENF	-0.22718	-0.254905	null	1ud7_A_20
pos_site	TIHKVNSMVAYKI	-0.21011	-0.272799	[unknown]	1go4_A_195
neg_site	TIKCYESFMSGAD	0.01716	0.0079633	null	2ve7_B_235
pos_site	TIQRRDSFIGTPY	0.07327	0.619036	[unknown]	2j51_A_189
neg_site	TIRNTPSEPIHCI	-0.02904	-0.087311	null	2px9_A_180
neg_site	TIVLQESIGKGRF	-0.02384	-0.0370565	null	1ias_E_210
pos_site	TIVMGASFRNTGE	-0.26935	0.0332302	[unknown]	1f05_A_237
pos_site	TKAARKSAPATGG	0.10013	0.10779	[AURORA, MAPK]	1kx5_A_28
neg_site	TKIGFPSTTPAKA	0.06176	-0.0420776	null	2cp6_A_112
neg_site	TKKELASALKSAL	0.12584	-0.0116001	null	1w7b_A_85
neg_site	TKLHCWSLTQYSK	0.10144	-0.150018	null	1zdg_A_90
neg_site	TLARYASICQQNG	-0.0205	0.0231733	null	1fdj_D_4175
pos_site	TLERGNSGLGFSI	0.19121	0.273148	[CAMK]	1iu0_A_13
neg_site	TLEVEPSDTIENV	-0.11117	-0.325971	null	3c0r_D_20
pos_site	TLFQDPSFPAIPS	0.00066	-0.0601982	[MAPK]	1kfu_L_50
neg_site	TLQFADSKGDVGL	-0.13973	-0.0949402	null	2o4x_A_822
neg_site	TLYQKDSQGKLFR	0.13996	0.286181	null	1fdj_D_4088
pos_site	TMKKGPSGYGFNL	0.2341	0.126893	[PKC]	2ozf_A_162
pos_site	TMRKKGSVRGTSA	0.91357	0.761344	[PKC]	2a1l_A_262
neg_site	TMWFGESEANVRE	-0.27286	0.0800062	null	3cf3_C_555
neg_site	TNYFITSLACADL	-0.25407	-0.291009	null	2r4s_A_74
neg_site	TPKTVLSDSAHFD	0.23348	0.103922	null	1rf8_A_28
neg_site	TQLWLVSDYHEHG	-0.24798	-0.161003	null	1ias_E_280
neg_site	TQNERRSVTKLLE	-0.05968	0.287689	null	1n4k_A_472
pos_site	TQRYFDSFGDLSS	0.2592	-0.149754	[unknown]	1jeb_B_44
neg_site	TRAAFNSGKVDIV	0.16096	0.0384187	null	1u8f_R_25
neg_site	TRDGKPSARMLLL	0.32074	0.0593932	null	1nrg_A_93
neg_site	TRKRALSRLKLKL	0.18973	0.2495	null	1jey_A_257
pos_site	TRLGTLSPAFSTR	0.25337	0.624101	[unknown]	2e6n_A_85
neg_site	TRTFNTSTGGLLL	0.41199	0.0927573	null	1jey_A_306
pos_site	TSVGWDSPPASPL	0.54582	0.606249	[unknown]	1z87_A_183
neg_site	TTGDAMSKRSKFA	0.3354	0.164722	null	1wm4_A_71
neg_site	TTGLNQSHLSQHL	0.3565	-0.147728	null	1ic8_B_142
neg_site	TVAHMWSDNQIHE	-0.20537	-0.261626	null	3b8e_C_386
neg_site	TVDILDSGDSAHL	0.06066	0.0143116	null	1zdg_A_65
pos_site	TVEGAGSIAAATG	0.1725	0.0644352	[unknown]	1xq8_A_87
neg_site	TVEIVDSVEAYAT	-0.15709	-0.223729	null	3pmg_B_190
neg_site	TVEMEPSDTIENL	-0.05705	-0.491047	null	1sif_A_20
pos_site	TVNESASLRERIE	0.12236	0.197387	[PKC]	1gag_A_1037
neg_site	TVQCIRSVPELKD	-0.07595	-0.228136	null	2ayo_A_124
neg_site	TVTGRGSPSRREQ	0.30813	0.438987	null	1ub1_A_165
neg_site	TVVKLISHRECQQ	-0.06719	-0.0949269	null	2vnt_F_172
neg_site	TVVPCCSGPKRPQ	0.02038	0.139576	null	2b3y_B_371
pos_site	TWGCGNSLRTALI	-0.10852	-0.146941	[unknown]	1ifr_A_525
pos_site	TWGCGSSLRTALI	0.46872	0.411007	[unknown]	1ufg_A_125
pos_site	TYETFKSIMKKSP	0.23193	0.30267	[PKC]	1k3z_A_311
pos_site	TYVAGLSGSTWYM	-0.01174	-0.0439138	[unknown]	1cjy_B_1228
neg_site	VADFGLSRLMTGD	-0.22765	-0.148751	null	2hiw_B_403
neg_site	VAELKKSFNRHLH	-0.39897	-0.331569	null	2qll_A_30
neg_site	VAKMVKSYLQQHN	-0.06148	-0.24595	null	1ic8_B_121
neg_site	VALRNRSNTPILV	0.13703	-0.0788151	null	1nuh_A_106
neg_site	VAREYYSEADASH	-0.03604	-0.136494	null	2vn9_B_109
neg_site	VARVRKSKGKYAF	0.07815	-0.000717	null	1xhy_A_181
pos_site	VARVRKSKGKYAY	-0.06501	-0.261919	[PKG, PKC]	1ftj_A_184
neg_site	VAVKIFSSREERS	0.32439	0.0348572	null	1ias_E_235
neg_site	VCGDNASCQHYGV	-0.27586	-0.207173	null	1cit_A_240
neg_site	VCNDVLSLLDKFL	-0.25373	-0.265975	null	2c74_B_102
neg_site	VDRGKQSLETICL	0.07806	0.109192	null	2o8g_B_100
pos_site	VEKRITSPLMEPS	0.73076	0.464748	[unknown]	1iru_E_56
neg_site	VEKRVLSLAWEHP	-0.2205	-0.103826	null	2jed_B_433
neg_site	VEKYEWSQEEAAG	0.03417	-0.307012	null	3beg_A_619
pos_site	VEPLTPSGEAPNQ	0.01966	-0.0784315	[unknown]	1z9i_A_27
pos_site	VEVRALSMQAKEY	0.05332	-0.137389	[unknown]	1ymt_A_431
neg_site	VFIQLPSRKELPE	0.01236	-0.0225116	null	2dat_A_45
neg_site	VFMKGLSKAKEGV	-0.07852	-0.188286	null	1xq8_A_9
neg_site	VFRGRMSMKEVDE	0.03339	0.0269031	null	1z2b_D_324
pos_site	VGARRSSWRVISS	0.4964	0.646323	[SDK1]	2bq0_A_60
pos_site	VGARRSSWRVVSS	0.63106	0.806457	[unknown]	1a38_A_58
pos_site	VGGGIRSLNVALR	-0.01561	-0.164917	[unknown]	1cw1_A_113
pos_site	VGMDYRSCILRPG	-0.07311	-0.230884	[PKA]	1s4b_P_643
neg_site	VGQRIGSGSFGTV	0.1051	0.0024247	null	1uwj_B_464
neg_site	VIFRENSEDIYAG	0.0469	-0.0317869	null	1pb3_A_156
neg_site	VIIKDNSLVLTPS	-0.0565	0.107234	null	1ua2_D_106
pos_site	VKENARSPSSVTG	0.52152	0.494674	[unknown]	1fex_A_23
pos_site	VKIWRRSYDVPPP	0.22241	0.274797	[PAK]	1yfk_A_118
neg_site	VKMLKPSAHLTER	0.00964	-0.0401788	null	1t46_A_628
pos_site	VKNRPTSISWDGL	0.05104	-0.0854142	[unknown]	1bd9_A_52
neg_site	VKPKVASMEEMAT	-0.02261	0.0036856	null	2v5w_B_63
neg_site	VLARYASICQQNG	-0.19224	-0.193118	null	6ald_D_175
neg_site	VLDKMKSFCQRVR	0.02948	-0.189942	null	1nuh_A_130
neg_site	VLFNPDSKGLSNP	-0.06347	-0.224402	null	1xvp_C_380
neg_site	VLHECNSPYIVGF	-0.12795	0.134737	null	2p55_A_123
neg_site	VLPNIQSVLLPKK	0.42897	-0.222484	null	3b6g_G_113
neg_site	VLTELVSKMRDMQ	0.03688	-0.337149	null	1xvp_C_355
neg_site	VLVDPRSRRRYVR	0.07962	-0.0017292	null	2rku_A_49
neg_site	VMGPGVSYLVRYM	-0.22224	-0.200365	null	1shc_A_51
pos_site	VNASASSLKKKQI	0.26579	0.225606	[PKC]	1dfc_A_1039
neg_site	VNKEIESTSTYQL	-0.20714	-0.294906	null	2hx4_B_390
pos_site	VPAPDMSTGEREM	0.06152	-0.172003	[unknown]	1l1f_A_174
pos_site	VPEASASPKQRRS	0.84912	0.78318	[unknown]	1ub1_A_81
neg_site	VPEPGTSLLAAFD	-0.1434	-0.117533	null	2gse_D_115
neg_site	VPGKGPSFPEPLR	0.0815	0.234624	null	2q71_A_107
neg_site	VPIVTDSTLRRRS	0.295	0.0729361	null	3c98_A_454
neg_site	VQEIEVSRLFLEP	0.02807	-0.273538	null	1rjx_B_636
pos_site	VQFFDDSPTRGWV	0.18112	0.182017	[unknown]	2gfu_A_137
pos_site	VQLRRKSDLETSE	0.24411	0.373283	[PKA]	1ikn_C_335
neg_site	VQNFHISWKDGLA	-0.22173	-0.249586	null	2r0o_B_191
neg_site	VQNFHTSWKDGLA	-0.37712	-0.3878	null	1wku_B_186
neg_site	VRAVLKSFLESVI	-0.02858	-0.162758	null	1id3_F_60
pos_site	VREQDQSFTALDW	0.40754	0.249102	[IKK]	3brv_A_733
pos_site	VRKRRPSRPHMFP	0.26933	0.544519	[PKA]	1dkf_B_369
pos_site	VRMRHLSQEFGWL	-0.0124	-0.0798386	[PKB]	1e3g_A_791
pos_site	VRSREVSVDEGRA	0.12165	0.346404	[CK2]	2dpx_A_214
neg_site	VRTKVDSDITNEA	0.16939	0.196425	null	1tq6_A_187
pos_site	VSLSRDSPLKTLM	0.10428	0.473823	[unknown]	2jxx_A_47
neg_site	VTDGACSGDEILT	-0.17009	-0.100159	null	1w98_B_207
neg_site	VTGGTNSGQDVLE	-0.27325	0.0868841	null	1n4k_A_490
neg_site	VTREAISLVCEAV	-0.16373	-0.286508	null	1shc_A_83
neg_site	VTTILESPYVMMK	-0.18592	0.094258	null	3bbr_B_14
neg_site	VVMCETSKDRPYD	-0.09882	-0.154875	null	2uv2_A_207
neg_site	VVPHGQSFQNGYA	-0.27952	-0.0757909	null	2ary_B_140
neg_site	VVPLNQSFQENYA	-0.36814	-0.395351	null	1kfx_L_130
neg_site	VWPGVTSMPDYKP	-0.30721	-0.12127	null	3bhv_A_232
neg_site	VYRLEESSPSILN	0.57032	-0.0569788	null	1iaj_B_1588
neg_site	WEVILGSTHILTP	-0.21666	-0.231798	null	1fvh_A_572
neg_site	WFFKNLSRKDAER	0.01694	-0.0166109	null	1lkl_A_133
neg_site	WGRPHLSHLTFWS	0.0766	0.087104	null	1hyn_S_100
neg_site	WIGEDVSGLQRAK	-0.07631	-0.20686	null	1wm4_A_87
neg_site	WKAMEKSSLTQHS	0.08688	-0.0205092	null	1fex_A_39
neg_site	WKDFLYSYFKDKV	0.1202	-0.28308	null	3chs_A_430
neg_site	WNAWLYSPGLPPI	-0.0883	0.0524767	null	3chs_A_450
neg_site	WPDCFNSGVFVYQ	-0.03748	-0.388229	null	1zdg_A_133
neg_site	WREWADSKSCCDY	0.1214	-0.0301041	null	2gse_D_129
neg_site	WTPEGHSIVGFAM	-0.23233	-0.187893	null	2g3t_B_70
neg_site	WVVLGHSERRHVF	-0.08534	-0.332803	null	1wyi_B_96
neg_site	WYREHRSELNLRR	-0.13223	-0.188862	null	1nuh_A_21
neg_site	YACPVESCDRRFS	0.35035	-0.109834	null	1zaa_C_11
pos_site	YENRSNSEVVEDI	0.28248	0.251318	[unknown]	1sm2_A_565
neg_site	YFCMNISSQGDGA	-0.25294	-0.19691	null	1f6o_A_171
pos_site	YFLLSHSLLPALC	-0.07911	-0.0596805	[CK2]	1de8_A_290
neg_site	YFTGVPSPVKRPE	0.12467	0.244742	null	1hqs_B_130
neg_site	YGILAASALYHFS	-0.05359	-0.0798072	null	1w98_B_287
pos_site	YHEGECSAVFEAS	-0.03406	-0.204831	[CK1]	2jmo_A_74
neg_site	YHNVGLSKCEIKV	-0.2791	-0.32409	null	1x0f_A_250
pos_site	YHYGVWSCEGCKA	-0.11435	-0.369582	[RSK]	1hcq_A_23
neg_site	YILTCPSNLGTGL	-0.23805	-0.268533	null	1g0w_A_285
neg_site	YIRKIGSFDETCT	-0.12882	-0.0629541	null	2pe2_A_176
neg_site	YKADVWSLGITLI	-0.32534	-0.232284	null	2uv2_A_220
neg_site	YKCEGRSAGSIPG	0.18074	-0.000861	null	2ram_B_42
neg_site	YLAEVASGEKKNS	0.17731	-0.122686	null	2c74_B_139
pos_site	YLFEPHSGEEYTR	-0.12161	0.0321115	[CK2]	1wak_A_555
neg_site	YLGVVLSAVVIIT	-0.18367	-0.532729	null	3b8e_C_130
neg_site	YLNAQESAKSARL	0.00975	-0.0323106	null	2o4x_A_859
pos_site	YLRKPKSMHKRFF	0.13591	0.0517903	[CK2, PLK]	1qqg_A_24
neg_site	YMATQISSAMEYL	-0.04158	-0.0496557	null	2hiw_B_366
neg_site	YMFQYDSTHGKFH	-0.09993	0.0122215	null	1u8f_R_51
pos_site	YNKRQMSRIYPKG	0.22369	0.115218	[unknown]	2fju_B_597
pos_site	YPGIDLSQVYELL	0.1344	-0.162463	[ATM]	1opk_A_465
neg_site	YQLMDHSNMDCFI	0.10652	-0.126614	null	2fun_D_3305
neg_site	YQRPQASHQLLRI	-0.02658	-0.0141459	null	2q71_A_188
pos_site	YRIGHHSTSDDSS	0.52084	0.0015124	[unknown]	1dtw_A_292
neg_site	YRLCLTSKTISFV	-0.12849	-0.216981	null	1qqg_B_189
neg_site	YRPETGSWVFKVS	0.01313	0.0839053	null	1ko6_C_855
neg_site	YTAEIVSALEYLH	-0.43849	-0.433412	null	2pe2_A_191
neg_site	YVAEGPSHGGLPG	-0.04447	-0.139494	null	1svc_P_66
neg_site	YVCEGPSHGGLPG	-0.04914	-0.263142	null	2v2t_B_63
neg_site	YVLFKKSDKPLYG	-0.02139	-0.0583397	null	1yae_F_449
pos_site	YYEILNSPEKACS	0.06456	0.156724	[MAPK]	2bq0_A_186
neg_site	YYQGTPSPVKHPE	-0.19555	0.371153	null	1pb3_A_139
pos_site	AAHVFFTDSCPDA	-0.0565852	-0.0805299	[unknown]	3c98_A_107
neg_site	AAQIVLTFEYLHS	-0.122666	-0.0149512	null	2qvs_E_153
neg_site	ACQMKATGKLYAC	-0.0255462	-0.247926	null	3c51_A_209
neg_site	ADGSCSTDFKTTR	0.0681301	0.274635	null	1w2f_B_344
neg_site	AEDIVGTARPDEK	-0.0915608	-0.303083	null	2eyn_A_230
neg_site	AEDIVNTPKPDEK	0.013104	-0.0320707	null	1wku_B_244
neg_site	AEMVNGTPLFPGV	-0.119819	-0.164993	null	1v0p_B_198
neg_site	AERHYDTAKFNCR	-0.0970543	-0.230367	null	1d5r_A_78
pos_site	AIRRASTIEMPQQ	0.0122005	0.127238	[PKA, CAMK]	1fjk_A_17
pos_site	ALCRRSTTDCGGP	0.171164	0.560054	[PKA]	1hcn_B_97
neg_site	ALWVGRTPTSDNK	-0.0111774	-0.0284883	null	1nty_A_1503
neg_site	ALYLIATNGTPEL	-0.123352	-0.23955	null	1yhw_A_478
pos_site	ANDKVYTVEKADN	-0.0752809	0.0015168	[PAK]	1c47_A_466
neg_site	ANIGFSTLTMESD	-0.134392	-0.252043	null	1bpo_C_29
pos_site	ANSFVGTAQYVSP	-0.0941236	-0.250352	[unknown]	1h1w_A_245
neg_site	APEVMLTSAKYSR	0.0057513	-0.0356748	null	2b9f_A_196
neg_site	APPKDDTPIYVMG	-0.0264728	-0.0175027	null	2b4t_R_129
pos_site	APSSRRTTLCGTL	-0.141328	0.333718	[AURORA]	1ol5_A_287
neg_site	AQDVISTIGQAFE	-0.281841	-0.0397547	null	1shc_A_193
neg_site	AQKKRLTVNYEQC	0.0165197	0.155192	null	1qu6_A_120
neg_site	AQPSVNTPLPNLQ	-0.0600576	-0.113619	null	2eyz_A_228
pos_site	ARKMKDTDSEEEI	-0.140743	-0.0745774	[CK2]	1cdl_A_79
pos_site	CHLLVATPGRLVD	-0.0363842	-0.106021	[CDK]	2i4i_A_323
neg_site	CPNLKETGMEKAG	0.0450475	-0.147751	null	1bd7_B_28
neg_site	DADGNGTIDFPEF	0.150165	0.0714741	null	2hf5_A_62
neg_site	DCLIKITDFGHSK	-0.116135	-0.204371	null	2cn8_A_367
neg_site	DDDVECTMVEKRV	-0.0930891	-0.143942	null	1xjd_A_425
pos_site	DDEASTTVSKTET	0.130973	0.118252	[unknown]	1jfp_A_336
neg_site	DEYFSNTSALAKD	-0.141577	-0.393212	null	1wvy_A_244
pos_site	DGATMKTFCGTPE	0.102111	0.458779	[PDK]	1o6k_A_309
pos_site	DGERKKTLCGTPN	0.191214	0.520954	[SLK]	2v5q_A_210
neg_site	DGNLKMTLGMIWT	-0.0662442	-0.177819	null	1wku_B_137
pos_site	DGSPAATPEIRVN	0.229121	0.471542	[unknown]	1mv3_A_276
pos_site	DGVTTKTFCGTPD	0.344028	0.552548	[unknown]	2i0e_A_500
neg_site	DHNIQPTLVRQLA	-0.0869053	-0.0674901	null	1ddb_A_104
pos_site	DHTGFLTEYVATR	0.0424477	0.0579292	[MAP2K]	1tvo_A_185
neg_site	DIDWVQTEKHVFE	0.0937779	-0.200954	null	1zrz_A_292
neg_site	DIEDYDTADDALR	-0.0753471	0.0053392	null	3c51_A_97
neg_site	DIIRAPTIEQMKD	0.16937	-0.0570867	null	2ojj_A_92
pos_site	DITRRSTYNHLSS	0.239707	0.572231	[unknown]	1z0f_A_98
pos_site	DLIYDMTTSGSGS	0.0349122	0.0180367	[unknown]	1b6c_B_185
neg_site	DNKDNGTWTQLWL	-0.0091329	-0.182128	null	1ias_E_272
neg_site	DPAKRITAKEALE	-0.120814	-0.428146	null	2b9f_A_299
neg_site	DPKKKYTRFEKIG	-0.223166	-0.0941968	null	1yhw_A_271
pos_site	DPKRRMTIAQSLE	-0.0632571	-0.0320638	[DAPK]	1yrp_A_265
neg_site	DPQERATAQELLD	-0.0899893	-0.478513	null	2c30_A_648
pos_site	DRRKAATMRERRR	0.11727	0.443928	[PKC]	1mdy_A_115
neg_site	DRVDQLTAQLADL	-0.170144	-0.0674755	null	1tr2_B_552
pos_site	DVGAFSTVKGVAF	0.000844	-0.0544021	[GRK]	3c4w_A_489
neg_site	DVYKYETSGIGEA	0.0737817	0.191334	null	3c98_A_268
neg_site	DYLNRYTVTVEGM	-0.185266	-0.0716531	null	1ias_E_296
neg_site	EAEIYQTVMLRHE	-0.0479396	-0.287378	null	1ias_E_251
pos_site	EAKNFKTFFVHTP	-0.246894	-0.229562	[unknown]	1w1d_A_513
neg_site	ECFDSVTSILFLV	-0.181489	-0.622073	null	1zcb_A_241
neg_site	ECLEAGTLFQDPS	0.077612	-0.0867005	null	1kfx_L_44
pos_site	ECRVFKTDMELEV	-0.312746	-0.331402	[unknown]	2iw2_A_189
neg_site	EEKRKRTYETFKS	-0.0741424	0.256781	null	1oy3_C_305
neg_site	EELKPYTEPDPDF	-0.040144	-0.0495296	null	2hak_F_317
pos_site	EERKHYTVYPPPH	-0.102139	-0.124664	[unknown]	1emh_A_117
neg_site	EGHIKLTDYGMCK	-0.20357	-0.119369	null	1zrz_A_386
neg_site	EGISSSTTLGFRI	-0.259438	-0.315573	null	1w2f_B_326
neg_site	EHGIDPTGSYHGD	0.1523	0.182199	null	2hxh_B_33
neg_site	EIDKEGTGKMNFG	0.137118	0.0910415	null	2ggm_B_81
neg_site	EIRFPRTLSPEAK	-0.13877	-0.214776	null	2uw9_A_372
neg_site	EIVEACTGALHIL	-0.240424	-0.333286	null	2z6g_A_573
neg_site	EIVEGCTGALHIL	-0.241478	-0.36965	null	2z6h_A_574
pos_site	EKDDKLTPKIGFP	0.191959	0.193466	[CDK]	1ni2_A_235
pos_site	EKIGEGTYGVVYK	-0.102876	-0.065578	[unknown]	1b38_A_14
neg_site	EKQQRKTFTAWCN	-0.0573448	0.0375769	null	2eyn_A_36
neg_site	ELIFGATDYTSSI	-0.0345777	-0.000269	null	2ow3_B_232
neg_site	ELNEFLTRELAED	-0.127827	-0.0943317	null	1wh9_A_17
neg_site	ELNGKLTGMAFRV	-0.347929	-0.36427	null	1znq_R_229
neg_site	ELRHVMTNLGEKL	-0.106851	-0.259697	null	3bxl_A_110
pos_site	ELSKYSTHLHLAE	-0.134607	-0.20605	[unknown]	3c98_A_346
neg_site	ELVDPLTTVREQC	-0.181516	-0.201071	null	1sqx_H_18
pos_site	ELVEPLTPSGEAP	0.065591	0.121642	[MAPK]	1z9i_A_25
neg_site	EMNPNYTEFAFPQ	-0.0076162	0.105735	null	1o9u_A_289
neg_site	EPAGGATPGATLP	0.27964	0.432241	null	1mv3_A_292
pos_site	EQSKRSTMVGTPY	-0.116303	0.185881	[unknown]	1yhw_A_423
neg_site	ERERGITIDIALW	0.058735	0.343683	null	2b7c_A_72
pos_site	ERNRQVTFTKRKF	0.0359862	0.197312	[PKA]	1c7u_A_19
pos_site	ESFMFRTWGADVI	-0.272821	-0.248177	[unknown]	1cb0_A_188
pos_site	ETSLMRTLCGTPT	0.284341	0.406994	[CHK2]	2cn5_A_383
neg_site	EVAEICTLCKSNG	-0.013929	-0.0423039	null	2c91_J_151
pos_site	EVDEDTTVTIPSA	-0.0136558	-0.123307	[unknown]	2ve7_D_1130
pos_site	EVIEIMTDRGSGK	0.0174417	0.012355	[unknown]	1l3k_A_138
neg_site	EWCEAQTKNGQGW	-0.195371	-0.0558698	null	2fo0_A_123
neg_site	EWEFEVTAFYRGR	-0.0334367	0.0013818	null	1qwt_B_207
neg_site	EYELKSTKKGCKR	0.132748	0.146982	null	2o8f_B_999
neg_site	FAGMPITLTVSTS	-0.0229978	0.127279	null	1shc_A_123
neg_site	FAIQPNTTGKQLF	-0.335825	-0.256984	null	1ni2_B_24
neg_site	FDMLLATSSRFRM	-0.13252	-0.322273	null	3ert_A_431
pos_site	FDQYRYTRNLVDQ	-0.0742878	0.0286426	[unknown]	2atf_A_59
neg_site	FEAEMQTAASSSA	-0.244928	-0.240726	null	1c0f_A_229
neg_site	FEQEMATAASSSA	-0.177568	-0.219709	null	1nmd_A_229
pos_site	FFKNIVTPRTPPP	0.0101024	0.189385	[MAPK]	1fv1_C_97
pos_site	FKNIFGTPEFVAP	0.145942	0.362486	[DAPK]	1yrp_A_180
neg_site	FLKKWETPSQNTA	0.0091802	0.200567	null	2qvs_E_32
pos_site	FPKKPLTPYFRFF	-0.0879282	-0.115253	[MAPK]	1k99_A_16
neg_site	FQQFLRTHEQHGP	-0.0500557	0.0644044	null	3c51_A_78
pos_site	FRFRKETNNAAII	-0.0213786	0.114268	[PKA, RSK]	1vkk_A_27
neg_site	FSQHARTSGRVAV	-0.0236044	0.184383	null	1ufg_A_36
pos_site	FSRAYPTPLRSKK	-0.0040093	0.0552195	[unknown]	1dz7_A_39
pos_site	FVIRPATAADCSD	0.0755341	-0.162911	[CK2]	2b3u_A_10
neg_site	FYGEVRTRDKKGV	-0.0127159	-0.0017919	null	1d5r_A_160
neg_site	FYRQEVTKTAWEV	-0.247542	-0.180579	null	1cm8_B_1017
neg_site	GCKYYSTAVDIWS	-0.0654031	-0.239468	null	3bhv_C_182
pos_site	GDAKTNTFCGTPD	0.188272	0.511523	[unknown]	1xjd_A_538
pos_site	GDDPLLTYRFPPK	0.45154	0.0592261	[PKC]	1ifr_A_480
pos_site	GDDPLMTYRFPPK	0.50741	0.53638	[PKC]	1ufg_A_80
pos_site	GDNKQTTVSNSQQ	0.262413	0.644743	[PKC]	2bq0_A_143
neg_site	GEGSFSTVVLARE	-0.0417791	-0.0077793	null	2pe2_A_95
neg_site	GELVKVTKINVSG	-0.0280057	-0.0685382	null	2eyz_A_267
pos_site	GETKQETLTNISA	-0.0620177	0.0311332	[DAPK]	1yrp_A_225
pos_site	GFIRRVTNDAREN	0.155241	0.471279	[unknown]	1sfc_D_138
neg_site	GGGGRRTRVEGGQ	0.16116	0.31117	null	1n3h_A_12
neg_site	GGGYGSTQATFMV	-0.0838155	-0.0703031	null	2noj_G_1269
pos_site	GGLSPDTPEEKIR	0.111703	0.0303436	[unknown]	1iqt_A_193
neg_site	GILEYLTVAEVVE	0.0044973	-0.196271	null	1st6_A_146
neg_site	GLKMSATFIGNST	0.132084	0.0394814	null	2hxh_B_376
neg_site	GLLKSCTNPTENF	-0.0808756	-0.0430402	null	1j2m_A_80
pos_site	GMEGLGTDITVIC	-0.0730723	-0.157888	[GRK]	1fqj_C_62
pos_site	GPNSSKTYGIKWK	0.04599	-0.0187483	[unknown]	1qxp_A_70
pos_site	GPTPVCTPTFLER	0.192732	0.406026	[unknown]	2aff_B_238
neg_site	GPYSSKTRGMRWK	0.253579	0.337342	null	1kfx_L_70
pos_site	GQKISITSRKAQT	0.0030123	-0.0768613	[unknown]	1ega_A_36
pos_site	GRDKYKTLRQIRQ	0.0086787	0.27051	[ROCK]	1ef1_C_558
neg_site	GSKKYSTTIDIWS	-0.0842912	-0.0767085	null	1v0p_B_180
neg_site	GSPIKVTLATLKM	-0.123226	-0.234314	null	2p1b_J_75
pos_site	GSTHILTPQKLLD	0.0542831	0.368709	[CDK]	3c98_A_574
pos_site	GVARRMTVETDYC	0.12477	0.209045	[unknown]	1ow1_A_3568
pos_site	GVEVRVTPTRTEI	-0.0483085	0.452608	[MAPK]	1wh9_A_33
neg_site	GVVCSATHKPTGE	0.0321212	0.172492	null	2b9f_A_31
pos_site	GYDELQTDGNRSS	0.18902	-0.127926	[CK2, CK1]	2bid_A_61
neg_site	GYFHDATRVYLIL	-0.371222	-0.203655	null	2j50_B_204
pos_site	GYSFTTTAEREIV	0.175815	0.171467	[AFK]	1c0f_A_203
neg_site	GYYNGHTKVAVKS	-0.213652	-0.247656	null	1qpj_A_268
pos_site	HAQRAVTKPRYMQ	0.0311482	0.134812	[PKC, CAMK]	1w2c_A_311
pos_site	HEKARKTGLITPK	0.0658558	0.0642369	[unknown]	2o8b_B_924
neg_site	HFEQWGTLTDCVV	-0.142546	-0.170041	null	2up1_A_39
pos_site	HIVRKRTLRRLLQ	0.0020531	0.104954	[PKC]	1z9i_A_10
neg_site	HIYLEGTLLKPNM	-0.222175	-0.460493	null	6ald_D_226
neg_site	HIYLEGTLLMPNM	-0.408569	-0.468468	null	1ewe_D_226
pos_site	HLRKAGTQIENIE	-0.0811361	-0.0614191	[unknown]	1sjj_A_51
neg_site	HMEIVGTQGKPAI	-0.0943228	-0.0952995	null	1ias_E_323
pos_site	HRLRCHTVESSKP	0.122384	0.306914	[unknown]	1wic_A_135
neg_site	HSHPALTPEQKKE	0.0800735	0.518912	null	6ald_D_8
pos_site	HTDDEMTGYVATR	0.26086	0.174666	[MAP2K]	1bl6_A_180
neg_site	IAAWMATYLNDHL	-0.263538	-0.319775	null	2b48_A_172
neg_site	IASWMATYLNDHL	-0.232696	-0.387012	null	2bzw_A_172
neg_site	ICKGLMTKHPGKR	-0.0383248	-0.202188	null	2i0e_B_577
neg_site	IDDYKVTSQVLGL	0.0154767	0.0515615	null	1ny3_A_66
neg_site	IEAEGATAPLTEL	-0.354574	-0.358047	null	2z6h_A_637
neg_site	IFAEMVTRRALFP	-0.13587	-0.0440904	null	3bhv_C_198
neg_site	IFGIIGTPHSDND	-0.0086359	-0.0458687	null	2b9f_A_241
neg_site	IFRILGTPNSKNW	-0.106292	-0.189139	null	1v0p_B_219
neg_site	IFRLSGTGSAGAT	-0.15767	-0.0643555	null	3pmg_B_506
pos_site	IGGIILTASHNPG	-0.123117	-0.297248	[unknown]	1c47_A_114
neg_site	IGIDLGTTNSCVA	-0.226967	-0.23057	null	1dkg_D_11
neg_site	IIKVLGTPTREQI	-0.137406	-0.17651	null	2ow3_B_275
neg_site	IKKSERTLRENQC	-0.059787	-0.163742	null	2gh2_A_124
neg_site	IKLALSTASGLAH	-0.140611	-0.253545	null	1ias_E_309
neg_site	ILASLSTFQQMWI	-0.294179	-0.381298	null	1nmd_A_351
neg_site	ILPERWTQDLRTR	-0.0542923	-0.0549605	null	1bhg_B_112
neg_site	IMAEMITGKTLFK	-0.212932	-0.36369	null	1cm8_B_1221
pos_site	INSSHNTYLTAGQ	-0.203564	-0.245489	[unknown]	2fju_B_329
neg_site	IPFYMSTDCENLL	-0.335954	-0.496804	null	2qnj_B_278
neg_site	IPGERSTDTTKTH	-0.000617	-0.0456991	null	2ram_B_52
neg_site	IPNNVKTAVCDIP	0.0046308	-0.075249	null	2hxh_B_353
neg_site	IPQPYHTHNRKER	-0.0909306	-0.291526	null	1fvh_A_463
neg_site	IPVRKYTHEVVTL	-0.151494	0.227575	null	1v0o_B_158
pos_site	IREGGRTVGAGVV	-0.133961	-0.0655234	[unknown]	1aip_A_394
neg_site	IRNKILTGADGKN	0.195662	0.183594	null	2ve7_D_24
neg_site	IRNLLKTEPTQRM	-0.0346518	-0.0402736	null	2pzy_D_308
neg_site	ISDGFLTISEEEK	-0.0709165	-0.223861	null	1z6t_D_36
neg_site	ISPGMKTRIRMGQ	-0.190016	-0.328878	null	2pzy_D_277
pos_site	ISSPTETERCIES	0.0526689	0.21068	[unknown]	1v4z_A_8
neg_site	IWSLGCTIIEMAT	-0.32257	-0.472434	null	2clq_B_870
neg_site	KAIPDLTAPVSAV	-0.0582124	-0.0874956	null	1st6_A_41
neg_site	KCREKSTGLEYAA	-0.259387	-0.239667	null	2cke_D_35
neg_site	KCRQKGTGKEYAA	-0.239733	-0.282405	null	2j90_A_35
neg_site	KDLYANTVLSGGT	-0.146685	-0.0746201	null	2btf_A_297
neg_site	KEHDPFTYDYQSL	-0.0819019	-0.0891268	null	2jo1_A_10
neg_site	KEIMKVTGTPPAE	-0.195351	-0.157754	null	1cm8_B_1242
neg_site	KEKFERTKPHVNV	-0.0577765	-0.0251019	null	1ob2_A_8
neg_site	KEYLVLTLTKNDL	-0.164907	-0.246976	null	1d5r_A_319
neg_site	KEYSIGTGSTKQE	-0.0792588	-0.127984	null	1qu6_A_151
neg_site	KHENIITIFNIQR	-0.0644168	-0.0755154	null	2b9f_A_73
neg_site	KIHYLDTTTLIEP	-0.018075	0.042279	null	2eyz_A_111
neg_site	KKVASHTPSLLRD	0.210361	0.305338	null	2bid_A_165
pos_site	KLQNLCTRLDQDE	-0.112894	-0.285928	[unknown]	1z6t_A_204
pos_site	KNDGKRTRSKGTL	-0.0103462	0.103664	[EIF2AK2]	2a19_B_446
neg_site	KNRLVQTAELTKV	-0.191705	-0.0811394	null	1wfs_A_120
neg_site	KPLSSLTPLIAAA	-0.083173	-0.146125	null	1yhw_A_531
neg_site	KQFEELTLGEFLK	-0.224754	-0.280908	null	2qfa_A_97
neg_site	KRCQYVTEKVLAA	-0.145035	-0.0618126	null	6ald_D_205
pos_site	KRHARVTVKYDRR	-0.041903	0.0461282	[PAK]	1j2m_A_17
neg_site	KRLKEATCKLYFY	-0.0237251	-0.242928	null	2cn8_A_323
pos_site	KRNRAITARRQHL	0.0043869	0.272357	[CAMK]	1a2x_B_11
pos_site	KRVKGRTWTLCGT	-0.0786644	0.000355	[unknown]	1apm_E_195
pos_site	KTSKKITIADCGQ	0.112601	0.132249	[unknown]	1ak4_A_157
neg_site	KVENACTKLVRAA	-0.0802147	-0.0846999	null	1st6_A_86
pos_site	KVRKSSTPEEVKK	0.214484	0.422895	[unknown]	1q8g_A_25
pos_site	KVVANGTGTQGQL	-0.0529096	-0.0827398	[unknown]	1bhg_A_274
neg_site	LAADESTGSIAKR	-0.0157301	-0.0308014	null	6ald_D_36
neg_site	LAEFKKTNQFFAI	-0.254739	-0.297417	null	1xjd_A_402
neg_site	LALKNDTAAVQLH	-0.172457	-0.375759	null	1ow1_A_3519
neg_site	LARHILTGREVAI	-0.339096	-0.295849	null	2qnj_B_78
neg_site	LASKSVTDECFFF	0.0263941	0.166566	null	1iil_D_98
neg_site	LDANVSTYDKIRI	-0.10433	-0.189803	null	3c98_A_401
neg_site	LDYVPETVYRVAR	-0.0497884	0.024032	null	2ow3_B_138
pos_site	LEDELQTDGSQAS	-0.0796491	-0.233314	[CK2]	1ddb_A_58
pos_site	LEGCACTPERMAE	-0.0363428	-0.0711652	[CDK]	1e31_A_34
neg_site	LEHPWITANSSKP	-0.0401883	-0.0046102	null	2j4z_B_384
neg_site	LFQYASTDMDKVL	-0.268836	-0.263916	null	1egw_D_60
neg_site	LGAKHITDLLVFG	-0.156035	-0.385303	null	1ddb_A_17
neg_site	LGCLPQTGFADIQ	-0.128866	-0.282255	null	1zrz_A_502
pos_site	LGGFEITPPVVLR	0.0609112	-0.275825	[unknown]	2p1b_A_95
neg_site	LGSGDCTVKIATK	-0.144803	-0.0471476	null	2c91_J_67
neg_site	LHRKYGTDLSRGL	-0.160816	-0.248928	null	3b8e_C_50
neg_site	LHSCFQTESRLFF	-0.188838	-0.195885	null	1zrz_A_315
pos_site	LLARRPTKGIHEY	-0.0919854	-0.0623994	[PKA]	1zcb_A_203
neg_site	LLDKMLTFNPHKR	-0.0703995	-0.309125	null	2ojj_A_293
neg_site	LLLAFVTKPNSAL	-0.151103	-0.19983	null	2io3_C_564
neg_site	LLLLDVTPLSLGI	-0.178022	-0.216225	null	7hsc_A_395
neg_site	LLNKFLTTAKDKN	-0.0270303	-0.0466377	null	2noj_C_1212
neg_site	LLQVDLTKRFGNL	-0.220588	-0.277083	null	2vo7_A_278
neg_site	LLRSEETKENEGF	-0.15121	-0.169146	null	2icf_B_1302
neg_site	LMEDRQTNRLTES	0.0558129	0.0853249	null	1zcb_A_262
neg_site	LNQDYETLRNECL	-0.267043	-0.399201	null	1u5i_A_34
neg_site	LNSGVYTFLSSTL	-0.0677594	-0.0316192	null	3ert_A_460
neg_site	LNWMRYTQTVDIW	-0.232444	-0.18299	null	1cm8_B_1204
neg_site	LPMDNKTNKRRGF	-0.203778	-0.457279	null	1x0f_A_219
neg_site	LQGFQLTHSLGGG	-0.044099	0.066972	null	1z2b_D_138
neg_site	LQGGIETGSITEM	0.0495312	-0.0898329	null	1n0w_A_119
neg_site	LQQIRDTLEVSEF	-0.212945	-0.0823108	null	1w2f_B_383
neg_site	LQSSGCTRQELEV	-0.177456	0.0151595	null	1ddb_A_31
neg_site	LRDECITNLLVFG	-0.164483	-0.346802	null	2bid_A_19
pos_site	LRNKEVTWEVLEG	-0.0240274	0.0239907	[unknown]	1owx_A_302
neg_site	LSLFEDTFVPEIS	-0.18781	-0.267141	null	1mv3_A_334
pos_site	LTVPELTQQMFDA	-0.149896	-0.0990276	[unknown]	1ffx_B_292
pos_site	LVRDSSTSPGDYV	-0.0564624	-0.209038	[unknown]	1ju5_A_42
neg_site	LVRLKKTDRIYAM	-0.0166358	-0.125503	null	1zrz_A_267
neg_site	LWYQRKTAPYKNV	-0.262267	-0.269219	null	1sjj_B_159
neg_site	LYDVIHTKKRLVL	-0.308461	-0.379682	null	1v0p_A_71
neg_site	LYNVEATSYALLA	-0.167013	-0.204306	null	2noj_G_1233
neg_site	MAKAGLTLQQQHE	-0.0764512	-0.149536	null	1a52_B_496
neg_site	MAPEVVTRKAYGP	-0.0462831	-0.0883457	null	1yhw_A_437
pos_site	MDEMEFTEAESNM	-0.133171	-0.299026	[GRK]	1ffx_B_419
neg_site	MGNEIDTQNRQID	-0.0139194	-0.218544	null	1sfc_L_173
neg_site	MKHYQGTVDKLCR	-0.214851	-0.0630968	null	3c98_A_361
neg_site	MKYDEITATYLLL	-0.354509	-0.387566	null	2qnj_B_358
neg_site	MLEILDTAGTEQF	-0.159456	-0.384389	null	1gua_A_58
neg_site	MLQIAATELEKEE	-0.148016	-0.223892	null	1a2x_B_27
pos_site	MMHRQETVECLRK	-0.0614586	0.177119	[unknown]	2v7o_A_287
neg_site	MSNLDLTKILSKK	-0.0292134	0.0137743	null	1k99_A_42
neg_site	MSQERPTFYRQEL	-0.118766	0.170677	null	1yqj_A_7
pos_site	MTGDTYTAHAGAK	0.0920942	0.0162323	[unknown]	1fpu_A_394
neg_site	NDQGNRTTPSYVA	-0.0859432	0.0237482	null	1yuw_A_37
pos_site	NIIPASTGAAKAV	-0.150176	-0.159623	[unknown]	1j0x_O_208
pos_site	NKIAKETNNKKKE	-0.0927968	0.0390242	[AURORA]	1e31_A_117
pos_site	NKLRRYTTFSKRK	0.0638796	0.203556	[PKC, ROCK]	1hbx_A_159
neg_site	NLQRSYTVAIAGY	-0.0027871	0.129498	null	2noj_G_1188
pos_site	NLSDAATKQEGME	0.0116989	0.0722646	[CK2]	1qz7_A_393
neg_site	NPIKRGTLEQIMK	-0.0018306	-0.375663	null	2qnj_B_297
pos_site	NWRRGSTAGGCRN	0.244994	0.327731	[PKA]	1df0_A_370
neg_site	NYQIVKTLGEGSF	-0.131847	-0.283744	null	2fh9_A_60
neg_site	NYRLLKTIGKGNF	-0.0631364	0.0457035	null	2qnj_B_61
neg_site	PAPEAITDKIFQI	-0.166997	-0.245125	null	3pmg_B_143
neg_site	PAQPGQTSPLLQY	-0.0633545	-0.139068	null	1bpo_C_411
pos_site	PDEEEGTFRSSIR	0.199323	0.15785	[unknown]	2jo1_A_59
neg_site	PDFDASTLYVPED	-0.128472	-0.224709	null	2o8f_B_395
neg_site	PDGQVITIGNERF	-0.204166	-0.0750235	null	2btf_A_249
neg_site	PENLLYTSKRPNA	-0.035132	0.103296	null	2onl_D_195
pos_site	PEPRPATPGASSV	0.178116	0.249505	[unknown]	2dba_A_22
neg_site	PFKPQVTSEVDTR	0.0558018	0.338173	null	2uw9_A_431
neg_site	PFSEHRTQVSLKD	-0.027786	-0.0561093	null	2cn5_A_432
neg_site	PGAKGATRRRKPC	0.240327	0.23933	null	1shc_A_96
pos_site	PGDTTSTFCGTPN	0.411583	0.468961	[unknown]	1zrz_A_403
neg_site	PGFVDLTLHDQVH	-0.153631	-0.371141	null	3ert_A_371
pos_site	PHHDEKTWNVGSS	0.0495885	0.106379	[unknown]	1h9o_A_11
neg_site	PIGNLNTAFEVAE	-0.236248	-0.110152	null	1wku_B_221
neg_site	PINVRVTTMDAEL	-0.266387	-0.148194	null	1ni2_B_10
pos_site	PKGILRTPDTIRR	0.266962	0.366138	[unknown]	1bpo_A_394
neg_site	PKNGISTKLMNIF	-0.19969	-0.229909	null	2icf_B_766
neg_site	PLFALRTLREIKI	-0.155567	-0.42295	null	2b9f_A_56
pos_site	PLLLTTTNSSEGL	0.0073775	-0.139542	[EIF2AK2]	1qu6_A_95
neg_site	PLLVQRTIARTIV	-0.119422	-0.166094	null	1ias_E_200
pos_site	PLYKEATSTFTNI	-0.0899028	-0.23434	[PDK]	1m8o_B_56
neg_site	PNAYDKTALALEV	-0.109471	-0.331421	null	2eyz_A_254
neg_site	PNHRVGTKRYMAP	-0.008968	0.253392	null	1ias_E_375
neg_site	PNVGKSTLLNKLL	-0.183759	-0.268538	null	1ega_B_23
neg_site	PPFEANTYQETYK	-0.0181375	0.0485908	null	2j50_B_333
pos_site	PPLSQETFSDLWK	-0.219576	-0.317086	[CK1]	1q2f_A_7
neg_site	PPPEAETAERAGW	-0.205815	-0.309018	null	2o61_A_1085
neg_site	PPPPKHTPSKEVK	0.226778	0.178202	null	1mv3_A_317
pos_site	PQTPLHTSRVLKE	0.0557335	-0.0167406	[unknown]	2onl_C_338
neg_site	PRWDSWTSSRRTD	0.0391183	0.104012	null	1bd7_A_69
neg_site	PVLHELTFQAMSY	-0.0489906	-0.296209	null	3c98_A_248
neg_site	QCQILLTTRDKSV	-0.0651334	-0.210511	null	1z6t_D_263
neg_site	QDCPECTLQENPF	-0.0379388	-0.0412622	null	1xwd_A_11
neg_site	QDLAMGTDADGEK	-0.0041049	0.0353039	null	1fvh_A_374
pos_site	QDTQRRTSMGGTQ	0.155599	0.402428	[unknown]	1qz7_A_551
pos_site	QGGGSVTKKRKLE	-0.126673	-0.171285	[PKC]	1ufg_A_16
neg_site	QGNLKETLFDWPD	-0.244763	-0.258536	null	2gh2_A_105
neg_site	QQRSVMTEEYKVP	-0.0021716	0.2932	null	1x4n_A_16
pos_site	QTARKSTGGKAPR	0.197124	0.389223	[unknown]	1kx5_A_11
neg_site	RDESKKTANDMIH	-0.0432968	-0.0067586	null	1ef1_D_539
neg_site	RGDQAFTEREASE	0.156523	-0.19159	null	2onl_D_159
neg_site	RGHFPFTHVRLLD	-0.267511	-0.432537	null	2eyz_A_289
neg_site	RGKRDGTFLVRES	0.136057	0.14074	null	1qad_A_32
neg_site	RHPNIITLHDIFE	-0.149056	-0.255075	null	2j90_B_78
pos_site	RHPPVLTPPDQEV	-0.0654698	0.062438	[unknown]	2i0e_A_641
pos_site	RISINQTPGKSLD	0.0821971	0.256386	[unknown]	2eaq_A_1048
neg_site	RKDDPLTNLNTAF	-0.0069168	0.0471573	null	2eyn_A_203
pos_site	RKGRGETRICKIY	0.111893	0.17556	[unknown]	1n0w_A_309
pos_site	RKSLVGTPYWMAP	-0.0035286	0.377078	[MAP2K]	2bva_A_478
neg_site	RLSVELTSSLFRT	-0.0526251	-0.0876485	null	2z6h_A_679
neg_site	RMNKELTALAPST	-0.0768211	-0.0853113	null	1nmd_A_318
neg_site	RMPVFHTRTIESI	-0.251086	-0.196764	null	1st6_A_6
neg_site	RNRDLATALEQLL	-0.220156	-0.370697	null	2bid_A_131
neg_site	RPFQNQTHAKRAY	-0.0864522	-0.190672	null	3cgo_A_103
neg_site	RSEEERTTEAEKN	-0.0527799	-0.0200969	null	1ef1_D_509
neg_site	RVLDKITDTLIHL	-0.290527	-0.301082	null	3ert_A_483
pos_site	RWIDNPTVDDRGV	-0.143632	-0.0617613	[unknown]	1st6_A_508
neg_site	SAVDKSTGKENKI	-0.244033	-0.0570457	null	7hsc_A_493
pos_site	SCMLTGTPESVQS	0.154561	0.214484	[unknown]	1x4n_A_67
pos_site	SDAGLATAAARGQ	-0.114052	-0.19834	[unknown]	1d9s_A_12
neg_site	SDLDQLTRIFETL	-0.179839	-0.290861	null	1ua2_D_223
neg_site	SESRFNTLAELVH	-0.0898813	0.0142187	null	2fo0_A_213
pos_site	SFVNKPTRGWLHP	-0.0204991	0.0742191	[unknown]	1n3h_A_35
neg_site	SGGDPDTAEYVAY	-0.0642065	-0.031413	null	1shc_A_160
neg_site	SGINRQTLMFSAT	-0.167778	-0.190034	null	1wrb_B_373
pos_site	SGLPQLTSYDCEV	0.0042889	-0.14449	[unknown]	1l3e_A_12
neg_site	SGSSGMTVSGPGT	0.244339	0.236789	null	2dba_A_9
pos_site	SHNSLTTPCYTPY	0.247594	0.629302	[MAPK]	2onl_C_222
pos_site	SHPLSLTSDQYKA	-0.0109733	-0.0717955	[unknown]	1j2f_A_404
neg_site	SIPVSVTGPDYSA	0.128095	0.155146	null	1wrb_B_173
neg_site	SKMKAHTMTDDVT	0.0208956	-0.216938	null	1bpo_C_103
pos_site	SLALSLTADQMVS	-0.0140668	-0.0769181	[MAPK]	1a52_B_311
neg_site	SMMGLLTNLADRE	-0.0882488	-0.200059	null	3ert_A_347
neg_site	SNLLLNTTCDLKI	-0.0548753	-0.140003	null	2gph_A_157
neg_site	SPFEHQTYCQRTL	0.0779644	-0.0055494	null	2ojj_A_61
neg_site	SPFLGDTKQETLA	-0.151286	-0.224161	null	2cke_D_221
pos_site	SPKPELTEEQKQE	-0.157418	-0.107856	[unknown]	1zmz_A_26
pos_site	SPNRAYTHQVVTR	0.0819871	0.341919	[unknown]	1ua2_A_170
neg_site	SQLQERTGRTAPT	0.20871	0.474546	null	3pmg_B_552
neg_site	SRLPYGTEVDIWS	-0.204348	-0.230693	null	2f57_B_622
neg_site	SRSSKITHRIHWE	0.141617	0.0513244	null	2icf_B_1286
neg_site	SSCCKMTDIMTEG	-0.0226085	-0.151702	null	3c98_A_48
neg_site	SSFNSNTFLTRLL	-0.0465751	-0.332165	null	2io3_C_511
neg_site	SSIEQKTEGAEKK	-0.0130186	0.067102	null	1qjb_B_69
neg_site	SSIHDHTNSHCFL	-0.105284	-0.0303846	null	2ic1_A_89
pos_site	SSNSGPTRREDKF	-0.141694	-0.127703	[ROCK]	1d5r_A_232
pos_site	TICSDKTGTLTQN	0.103654	-0.121984	[unknown]	3b8e_A_371
pos_site	TRYTRPTPVQKHA	0.132447	0.191053	[CDK]	2i4i_A_204
pos_site	TSELGVTEHVEGD	-0.0861033	-0.178468	[unknown]	1nty_A_1486
pos_site	TSQLHITPGTAYQ	0.19412	0.497449	[MAPK]	1g5j_A_119
pos_site	TWRRGSTAGGCRN	0.338625	0.352767	[unknown]	1qxp_A_370
pos_site	VAIVFRTPPYADP	-0.0922752	0.218442	[unknown]	1bft_A_254
pos_site	VDEYDPTIEDSYR	-0.0730312	0.0726325	[unknown]	1bkd_R_35
neg_site	VDLEPGTMDSVRS	-0.0232725	-0.129684	null	1z2b_D_74
neg_site	VDSGKSTTTGHLI	-0.0354157	-0.152447	null	2b7c_A_22
neg_site	VENVSHTEPAVSL	-0.247078	-0.24749	null	2gh2_A_148
neg_site	VEVGDSTFTVLKR	-0.0630886	0.0232671	null	3cgo_A_57
neg_site	VGDVGQTVDDPYA	-3.75e-05	-0.0940266	null	1q8x_A_63
neg_site	VGIDLGTTYSCVG	-0.0787336	-0.180082	null	1yuw_A_13
neg_site	VGKSALTIQLIQN	-0.12434	-0.298839	null	2c5l_B_20
pos_site	VGNKLDTFCGSPP	0.176769	0.330841	[LKB]	2hak_E_208
neg_site	VGRPRHTGKDSYV	0.139427	0.0539894	null	1c0f_A_41
pos_site	VHYLDETEQWEKF	-0.0469491	-0.243599	[unknown]	1ghq_A_38
neg_site	VIEQLGTPCPEFM	-0.113162	-0.204773	null	3cgo_A_281
neg_site	VIQKYHTVNGHNC	-0.334857	-0.264154	null	2up1_A_169
neg_site	VKKLKKTGQLDEL	-0.0975682	-0.177415	null	1ozj_A_45
neg_site	VKLAYHTTTGQKV	-0.198061	-0.311274	null	2fh9_A_75
neg_site	VKRAPSTWLTAYV	-0.15463	-0.095342	null	2noj_G_1076
neg_site	VLIAQQTDTSDPE	0.103314	0.0591095	null	2io3_C_461
neg_site	VPKEHWTPEGHSI	-0.0262252	-0.0538242	null	2jev_B_65
pos_site	VPQIEVTFDIDAN	-0.107237	-0.0495955	[unknown]	1ckr_A_475
neg_site	VPSNYITPVNSLE	-0.0336026	0.0461488	null	2fo0_A_136
pos_site	VPVRTYTHEVVTL	-0.0641444	-0.1066	[unknown]	1b38_A_160
neg_site	VQDLMETDLYKLL	-0.0735869	-0.239862	null	2ojj_A_108
neg_site	VQLAGHTGSFKAA	-0.0688709	-0.250657	null	1w2f_A_195
pos_site	VRDMRQTVAVGVI	-0.0808631	0.0423917	[PKC]	1f60_A_430
neg_site	VRHDSATDTIDIA	0.0091118	-0.0354071	null	1ias_E_362
neg_site	VRVGKETVQTTED	0.0177705	0.237726	null	1st6_A_61
neg_site	VRVQSGTWVGYQY	-0.0740311	-0.0871567	null	1ytq_A_149
pos_site	VSSRSQTEEDCTE	0.192995	0.345508	[unknown]	1bcc_H_50
pos_site	VTTVVATPGQGPD	0.449489	0.695845	[MAPK]	1gng_A_43
neg_site	VVIDGETCLLDIL	-0.30603	-0.394432	null	6q21_D_50
neg_site	VVKSDCTLKILDF	-0.162625	-0.490672	null	3cgo_A_202
neg_site	VVLSGGTTMFPGI	-0.142206	-0.211149	null	1nmd_A_303
neg_site	WMHYNQTVDIWSV	-0.0529941	-0.223235	null	2i0h_A_203
neg_site	WVNGVDTLEHEGG	0.0146575	-0.161969	null	1bhg_B_139
pos_site	YDLGGGTFDISII	-0.169171	-0.125192	[unknown]	1dkg_D_199
pos_site	YENPNFTGKKMEI	-0.0700973	-0.191027	[unknown]	1bd7_A_99
neg_site	YHYRINTASDGKL	-0.0255018	0.0235783	null	2fo0_A_197
neg_site	YKADDPTMGEGPD	0.211202	0.441453	null	3c98_A_218
pos_site	YRQLLLTADDRVN	0.0216728	0.101542	[unknown]	1ado_A_64
pos_site	YRSRKYTSWYVAL	-0.106867	0.213388	[PKA]	1cvs_A_112
neg_site	YSPPFDTCHAFDQ	-0.0105607	-0.0063673	null	2gh2_A_163
neg_site	YSRAKQTLPVIYV	-0.314374	-0.0993883	null	2ow3_B_152
neg_site	AAAGMEYLESKCC	-0.23332	-0.30335	null	3cd3_A_673
pos_site	AADSAPYDWFGDF	0.22143	0.35129	[unknown]	2pxx_A_39
pos_site	AALEKDYEEVGVD	0.2351	0.05509	[SYK]	1ffx_A_432
pos_site	AAQDEFYRSGWAL	0.09639	-0.02818	[unknown]	1k9a_A_184
pos_site	ACEHRGYLYLAIE	-0.12076	-0.00994	[unknown]	1fvr_A_897
neg_site	ACQGDNYQKGIPV	0.27689	0.09783	null	2fun_B_2365
pos_site	ADGEAVYCKFHYK	0.30135	0.31636	[unknown]	1tgu_A_230
pos_site	ADLIDGYCRLVNG	-0.01011	-0.16032	[unknown]	2j0j_A_347
neg_site	ADMLGSYGSLARF	-0.04469	-0.00445	null	1iru_N_30
neg_site	AELCEFYSRDPDG	-0.00542	-0.21447	null	2ozo_A_87
pos_site	AENYELYQVELGP	0.23904	0.19897	[unknown]	1iwc_A_10
pos_site	AEPYNLYSSLKEL	0.4385	0.26115	[unknown]	1h9o_A_76
pos_site	AEQAERYEDMAAF	0.06261	-0.05374	[unknown]	1ywt_A_19
neg_site	AEQDSWYQALLQL	0.19401	0.06841	null	1qqg_B_107
neg_site	AFQGRIYGCTTDC	0.1777	-0.23408	null	2jdg_A_16
neg_site	AHEDPDYGLRDLF	0.07973	-0.04304	null	8cat_B_259
neg_site	AHLPFFYGSISRA	-0.19173	-0.31996	null	2ozo_A_12
pos_site	AHPNDLYVEGLPE	0.08896	0.26938	[BTK]	2ed2_A_45
neg_site	AHQVARYRPRAPI	-0.16069	-0.01521	null	2g50_H_443
neg_site	AIATGKYPSWTFY	-0.04811	-0.43176	null	1qqw_D_274
neg_site	AIATGNYPSWTLY	0.07442	0.22567	null	8cat_B_273
neg_site	AIESLNYSVYTTN	0.15485	0.01852	null	2p4i_B_1012
pos_site	AIKMDRYKDNFTA	0.05417	-0.04902	[EPHA4]	1b0x_A_928
pos_site	AIKMGQYKESFAN	0.06774	-0.04866	[unknown]	1b4f_A_26
neg_site	AKCEASYPGKITS	-0.08371	-0.236	null	2ra3_B_172
pos_site	AKKEGPYDVVVLP	0.23849	-0.04753	[unknown]	1j42_A_67
neg_site	AKLEHEYIQNFKI	-0.04014	-0.27201	null	1vka_B_71
neg_site	ALECIHYRKFTHQ	-0.16606	-0.08661	null	3bce_C_869
neg_site	ALFDRIYTHQSDV	-0.0029	-0.15067	null	3c4f_B_677
neg_site	ALLEKAYAKVNGS	0.13842	0.05165	null	2ary_B_195
neg_site	ALRDAGYEFDICF	-0.05468	-0.27042	null	1yjx_L_50
neg_site	ANEMFGYNGWAHS	-0.24042	-0.25057	null	1kn0_K_81
pos_site	ANGEAVYCKFHYK	0.23334	0.19956	[CSK]	1dgb_A_231
neg_site	ANMQHRYVELFLN	0.01703	-0.0145	null	1wez_A_83
neg_site	ANTMVNYYTSVTP	-0.00155	0.05315	null	2ad9_A_113
pos_site	APDKRIYQFTAAS	0.16325	0.13451	[unknown]	1u5e_A_197
neg_site	APEAALYGRFTIK	0.23785	-0.25761	null	1yom_B_438
neg_site	APEAINYGTFTIK	0.10963	0.09895	null	3b2w_A_414
pos_site	APEAIQYRKFTSA	-0.13579	-0.17607	[unknown]	1jpa_A_808
neg_site	APPERKYSVWIGG	-0.10599	-0.17311	null	1yvn_A_337
pos_site	APQWEGYDELQTD	0.31672	0.43978	[unknown]	2bid_A_56
neg_site	APQWPPYTAGAQQ	0.05393	0.09009	null	1f8u_A_503
pos_site	AQGEGPYSSLVSC	0.10723	-0.32485	[unknown]	1qg3_A_1207
neg_site	AQRDVTYEEAKQF	0.12018	0.20955	null	2aed_A_136
pos_site	ARDPQRYLVIQGD	0.12469	-0.28639	[unknown]	2jiu_A_978
neg_site	ARILKQYSHPNIV	-0.06362	-0.17699	null	3cd3_A_614
neg_site	ARQAHLYRGIFPV	-0.06803	-0.13621	null	2g50_H_465
pos_site	ASDGKLYVSSESR	0.14254	0.18034	[unknown]	1opk_A_204
pos_site	ASDPILYRPVAVA	0.03109	-0.2974	[unknown]	1t5a_A_105
neg_site	ASDVWSYGIVMWE	-0.04343	-0.30606	null	2r2p_A_864
neg_site	ASRLLLYSSQICK	-0.23057	-0.20821	null	1yvj_A_929
pos_site	ASSGADYPDELQC	0.0441	0.0008	[unknown]	1fxy_A_151
pos_site	ASSLDVYDGRFLV	0.19633	0.31166	[unknown]	1b41_A_133
pos_site	ATENDIYNFFSPL	0.27791	0.22594	[unknown]	1wez_A_33
neg_site	ATLSMAYAGARFV	-0.04466	-0.20561	null	2dfd_D_235
neg_site	ATRKEGYIPSNYV	-0.13532	-0.09308	null	2hck_B_131
pos_site	CDYCDTYLTHDSP	0.36968	0.37666	[unknown]	2vrd_A_12
neg_site	CEETANYLVIWCI	-0.19582	-0.19794	null	1us7_B_189
neg_site	CFGQCQYTAEEYQ	-0.0016	0.22248	null	1kn0_K_31
neg_site	CGLHGSYVLRVEA	-0.12332	-0.42557	null	2v76_D_26
neg_site	CHPNCTYGCTGPG	0.00324	-0.11458	null	1yy9_A_602
neg_site	CILDKDYLRSLNK	0.08479	-0.15109	null	1kn0_K_171
neg_site	CIQCAHYIDGPHC	0.00054	-0.28583	null	1yy9_A_561
neg_site	CKAEEIYKAFVHS	0.18626	-0.12482	null	2gtp_D_124
neg_site	CLQILAYGNQESK	-0.05409	0.17974	null	1v18_A_306
pos_site	CPPLMLYNPTTYQ	-0.36129	0.07307	[unknown]	1ivo_A_246
pos_site	CRADQQYECVAEI	0.21442	-0.15382	[unknown]	1blx_A_13
pos_site	DAMVRDYVRQTWK	0.00653	-0.13073	[SYK]	2ozo_A_126
pos_site	DCGSPKYAYFNGC	0.08319	0.10628	[SRC]	1r5s_A_15
neg_site	DCPQDIYNVMVQC	0.38246	0.00647	null	1u54_B_361
pos_site	DDEMTGYVATRWY	0.00283	0.25634	[MAP2K]	1bl6_A_182
pos_site	DDGRVSYPLCFIF	-0.25858	-0.21067	[unknown]	1v6f_A_90
neg_site	DFATFDYILCMDE	-0.28555	-0.1082	null	2p4u_D_88
neg_site	DFQMEQYIYKRKS	0.07484	0.01468	null	3bch_A_37
pos_site	DFREYEYDLKWEF	0.18654	0.19884	[TIE]	1rjb_A_599
neg_site	DGDKQRYLGKGVL	-0.17234	-0.15525	null	2akz_B_1056
neg_site	DGSVIDYELIDQD	0.3798	0.45397	null	1xjl_B_188
neg_site	DHERMSYLLYQML	-0.25547	-0.00873	null	3cgo_A_168
neg_site	DHLITAYRAHGFT	-0.0544	-0.2517	null	2ozl_C_89
pos_site	DIHHIDYYKKTTN	-0.05422	0.30482	[FGFR]	1agw_A_653
neg_site	DILLETYKRKIAD	-0.09622	-0.48596	null	1ygu_B_617
neg_site	DIRKDLYANNVMS	0.2088	-0.18491	null	3cjc_A_294
pos_site	DIRKDLYANTVLS	0.11457	-0.22999	[unknown]	1hlu_A_294
pos_site	DIYETDYYRKGGK	0.50541	0.51809	[unknown]	2oj9_A_1135
pos_site	DKDGNGYISAAEL	0.2245	-0.04366	[unknown]	1cdl_B_99
pos_site	DLVSCAYQVARGM	0.08092	-0.34102	[FGFR]	1agw_A_605
pos_site	DMYDKEYYSVHNK	0.30474	0.33684	[MET]	2g15_A_1234
neg_site	DNAMLEYLKIAQD	-0.08838	-0.45929	null	1ni2_B_191
neg_site	DNDKTRYMGKGVS	-0.03461	0.16845	null	2psn_D_56
pos_site	DNEEQEYIKTVKG	-0.07814	0.0481	[EGFR]	1hm6_A_21
neg_site	DNHLHFYQDRNRS	-0.10195	-0.22331	null	2cof_A_37
neg_site	DPPTAKYRAAHVF	-0.02763	-0.10249	null	3c98_A_99
pos_site	DPTAPPYDSLLVF	-0.0561	-0.0518	[SRC]	1i7x_B_673
neg_site	DPTDAKYHMQRCI	0.0829	-0.17476	null	1us7_B_331
neg_site	DQLRFSYLAVIEG	-0.18697	-0.4548	null	1ptv_A_271
pos_site	DQMKRGYERIYNE	-0.10576	-0.17645	[unknown]	2ggf_A_405
neg_site	DQVERGYRMPCPP	-0.03702	-0.25572	null	1yom_B_481
neg_site	DRPTFDYLRSVLE	-0.18561	-0.02761	null	3b2w_A_489
neg_site	DSARFRYLMAEKL	0.01182	-0.22805	null	1t2f_D_172
neg_site	DSNSLAYYNMANG	0.01171	-0.05987	null	1zkh_A_69
neg_site	DSNSLAYYNMASG	0.07788	-0.1048	null	1we7_A_93
neg_site	DVMLGDYRGNKVA	0.06663	-0.12725	null	1k9a_F_214
neg_site	DVRKELYGNIVMS	0.09745	-0.20758	null	1yvn_A_294
pos_site	EAEAAIYHLQLFE	0.09239	-0.31642	[unknown]	1t5a_A_390
neg_site	EAMEHPYFYTVVK	-0.17738	-0.17699	null	3c13_A_323
neg_site	EDAANNYARGHYT	-0.03672	0.01398	null	2hxh_A_103
pos_site	EDIKSYYTVRQLE	0.16966	-0.02363	[INSR]	1bzc_A_153
neg_site	EDITHTYKYPEGS	0.05107	-0.03012	null	2q3z_A_443
neg_site	EDLQDEYDFKCKT	0.12857	0.0701	null	1bf5_A_170
pos_site	EEADGVYAASGGL	0.16682	0.20557	[FES]	3bkb_A_713
neg_site	EEAQRSYILTQGP	-0.02131	-0.03732	null	2vey_A_81
neg_site	EEHARFYSAEISL	-0.26514	-0.30681	null	1zrz_A_349
neg_site	EEKGGLYIVTEYM	0.02252	-0.19867	null	1k9a_F_263
neg_site	EELEQKYTYEHDP	-0.17839	-0.3374	null	1bf5_A_287
pos_site	EEQKKYYNAMKKL	0.09294	0.16836	[unknown]	1byy_A_1498
neg_site	EERHLKYISQLGK	-0.06872	-0.30959	null	1yvj_A_824
neg_site	EERSSWYWGRLSR	-0.10625	-0.09937	null	2eyz_A_14
neg_site	EFLFNMYLTRDRR	-0.12572	-0.02935	null	1puf_A_229
pos_site	EFMCKVYSDPQPH	-0.04147	0.10188	[FGFR]	1evt_C_280
neg_site	EGCWVLYEMPNYR	-0.0579	-0.05278	null	2v2u_B_133
neg_site	EGDEKEYNADGGK	0.29424	-0.10787	null	2r4b_B_875
neg_site	EGKVEHYRIMYHA	-0.08255	-0.2831	null	1k9a_F_129
neg_site	EGKVLHYRIDKDK	-0.17942	-0.08861	null	1a81_I_216
neg_site	EGLLLWYQRKTAP	-0.18341	-0.13268	null	1sjj_B_155
neg_site	EGSWILYEMPNYR	0.02008	-0.11778	null	2jdg_A_134
pos_site	EGVWKKYSLTVAV	-0.26151	-0.36334	[unknown]	1opk_A_283
neg_site	EILDEAYVMASVD	0.17951	0.05764	null	2rfe_D_740
neg_site	EILHFHYTTWPDF	-0.14109	-0.24063	null	1ptv_A_176
pos_site	EINGNNYVYIDPT	0.39919	0.24162	[CSFR]	1t45_A_568
neg_site	EKAMKEYEEEERK	0.08636	-0.17733	null	1us7_B_278
neg_site	EKATGRYYAMKIL	-0.14618	-0.11669	null	2uw9_A_177
neg_site	EKGVPLYRHIADL	0.03444	-0.32848	null	2psn_D_130
neg_site	EKLVQLYAVVSEE	0.06276	-0.11635	null	1ksw_A_326
pos_site	EKSEGTYCCGPVP	-0.08394	-0.09824	[unknown]	1kv3_A_369
neg_site	ELAVQIYEEARKF	0.14608	-0.08299	null	2i4i_A_283
neg_site	ELDGQEYVVEFDF	0.01034	0.00653	null	1tl8_A_523
neg_site	ELFERKYAQAIKA	-0.21284	-0.07549	null	2dn4_A_20
pos_site	ELQANCYEEVKDR	0.09433	-0.20735	[unknown]	1q8g_A_140
pos_site	ELQTYRYHGHSMS	-0.14096	-0.14495	[unknown]	1ni4_A_260
neg_site	EMASAQYITAALR	0.03049	-0.10319	null	2ayo_A_150
neg_site	ENGSKGYGFVHFE	0.0944	-0.13779	null	1cvj_G_140
pos_site	ENLIREYVKQTWN	-0.08321	-0.0747	[LYN, SYK]	1a81_A_131
neg_site	EPDHPFYSNISKD	-0.07209	-0.35476	null	1yjx_L_133
pos_site	EPKTETYVEANMG	-0.03547	0.07065	[MAP2K]	1xv9_A_249
pos_site	EPPYTAYVGNLPF	0.00478	0.07524	[unknown]	2dng_A_44
pos_site	EPVADPYDQSFES	0.17801	0.03692	[SYK]	1bl6_A_323
neg_site	EQAEKGYEEWLLN	0.09998	-0.26631	null	1sjj_B_379
pos_site	EQEGPEYWDRETQ	0.07329	0.06539	[unknown]	1efx_A_59
neg_site	EQLLQAYPRDMEK	-0.16398	0.11091	null	2bid_A_140
neg_site	EQVERGYRMPCPQ	-0.09493	-0.15393	null	2dq7_X_223
neg_site	ERPTFEYIQSVLD	-0.06614	-0.28585	null	2hck_B_511
neg_site	ESPIFWYAPESLT	-0.16613	-0.32736	null	2b7a_B_1021
pos_site	ESQGEIYRSIEHL	0.22288	0.09357	[unknown]	3bcz_A_210
neg_site	ESTTTNYLIELID	-0.14505	-0.02253	null	3b92_A_250
pos_site	ETEVELYNEFPEP	0.19324	0.33191	[unknown]	1vg0_B_183
neg_site	ETIDQLYLEYAKR	-0.04768	-0.05655	null	1sjj_B_512
pos_site	ETSKLIYDFIEDQ	0.28555	0.00151	[LYN, BTK]	1ej5_A_50
neg_site	ETTKGAYCLSVSD	0.07736	-0.33417	null	2h8h_A_184
neg_site	ETTKGAYSLSIRD	-0.06135	0.20069	null	1g83_B_185
neg_site	ETTKGSYSLSVRD	-0.07992	-0.04909	null	2hck_B_184
pos_site	ETTVELYSLAERC	0.06721	0.01707	[LYN]	2enj_A_90
neg_site	EVGSKIYVDDGLI	0.35249	-0.28973	null	3bjt_D_175
pos_site	EVHKSGYLSSERL	0.03244	-0.21791	[EGFR, LCK]	1ni2_A_146
neg_site	EVRTGTYRQLFHP	0.05791	-0.43757	null	2hxh_A_83
neg_site	EVWMATYNKHTKV	-0.07913	-0.51513	null	2c0t_B_260
neg_site	EWKRVTYKEVLSF	-0.18705	-0.32085	null	1cm8_B_1345
neg_site	EWKSLTYDEVISF	0.01557	0.11974	null	3ctq_A_342
pos_site	FCGTPEYLAPEVL	0.21716	0.00788	[SRC]	1o6k_A_316
neg_site	FDVAEKYLDIPKM	-0.06077	0.14021	null	2eyn_A_215
neg_site	FDVGPRYTNLSYI	-0.03907	-0.02587	null	2ojj_A_23
neg_site	FEVAEKYLDIPKM	-0.15851	-0.23519	null	2r0o_B_234
neg_site	FFARNSYVAGQYD	0.0058	0.1462	null	2bhl_B_107
neg_site	FFDDVEYTKNVNP	0.08271	0.24666	null	2bqq_A_138
neg_site	FGNLSTYLRSKRN	-0.07593	-0.30093	null	3be2_A_927
neg_site	FHAVEPYTKKELS	-0.02179	-0.27938	null	1bf5_A_634
neg_site	FHHELVYEAIIMV	-0.03432	-0.0184	null	2ggf_A_365
neg_site	FHHELVYEAIVMV	-0.02887	-0.08665	null	2nsz_A_365
neg_site	FHRDGKYGFSDPL	-0.04207	-0.33789	null	2iui_B_1069
neg_site	FHRDGKYGFSDSL	0.02487	-0.14028	null	1oo4_A_70
neg_site	FIEQRNYIHRDLR	0.06546	-0.16769	null	2c0t_B_356
pos_site	FITEEDYQALRTS	0.45855	0.42565	[SRC]	1b89_A_1477
neg_site	FKKHGVYNPNKIF	-0.14111	-0.4092	null	2dfd_D_143
pos_site	FKVGINYQPPTVV	-0.06821	-0.06926	[unknown]	1z2b_A_357
pos_site	FLKSPAYRDLAAQ	-0.03328	0.06818	[LYN, SRC]	2bt2_A_177
pos_site	FLRRGEYPDYQQW	0.00106	0.12279	[unknown]	2jdf_A_62
neg_site	FLTALKYAFQTHD	-0.20441	-0.21877	null	2uw9_A_217
neg_site	FNTPAMYVAIQAV	0.40679	-0.16083	null	2btf_A_133
pos_site	FQYEGTYKWVNPH	0.15673	-0.25073	[unknown]	2bh9_A_507
pos_site	FREDEGYIKEEER	0.12333	-0.26419	[unknown]	2r9r_B_132
pos_site	FREVSFYYSEENK	0.00519	0.1597	[INSR]	2oj9_A_1250
neg_site	FRSPSWYGIPRLE	-0.03142	-0.28374	null	2ed2_A_61
pos_site	FSRVQIYHNPTAN	0.17429	-0.16759	[unknown]	1egx_A_39
neg_site	FTQMSQYFKAQTE	0.10299	0.04572	null	1tl8_A_308
neg_site	FTVLKRYQNLKPI	0.01877	-0.27342	null	3cgo_A_64
neg_site	FVIKAGYLEKRRK	-0.042	0.0051	null	2otx_B_122
pos_site	GADDSYYTARSAG	0.4633	0.10681	[LCK, SYK]	1u59_A_493
pos_site	GAEEKEYHAEGGK	0.17164	0.09226	[unknown]	2jiu_A_869
neg_site	GAFGTVYKGLWIP	0.07775	0.14581	null	2rfe_D_703
neg_site	GAGAFGYFEVTHD	-0.14366	-0.14992	null	8cat_B_83
neg_site	GAMDPNYDKWEME	0.07984	0.16433	null	2hiw_B_250
neg_site	GAMREQYMRAGHG	0.10909	-0.17085	null	2fn4_A_97
pos_site	GASTGIYEALELR	0.31105	-0.00997	[unknown]	1te6_A_43
pos_site	GCPEKVYELMRAC	0.33656	-0.08486	[unknown]	1opk_A_488
pos_site	GDGQVNYEEFVQM	-0.021	0.17183	[unknown]	1cdl_B_138
neg_site	GDLSTKYDAPFVF	0.01456	-0.03011	null	2q3z_A_388
neg_site	GDRITRYQVVNLY	0.19246	-0.01057	null	2d9p_A_291
neg_site	GEAVNPYCAVLVK	0.11896	-0.07505	null	2enj_A_28
pos_site	GEENTDYVNASFI	0.16055	0.01322	[unknown]	1p15_A_580
neg_site	GEFEKKYVATLGV	-0.00166	-0.029	null	3ran_D_39
neg_site	GEFEKKYVPTLGV	-0.15368	-0.01752	null	2bku_C_39
neg_site	GEGKAMYIDTEGT	0.31789	0.03192	null	1n0w_A_159
pos_site	GEPNVSYICSRYY	-0.10047	0.01382	[unknown]	1h8f_A_216
neg_site	GEVWMGYYNGHTK	-0.05052	-0.26381	null	3b2w_A_263
neg_site	GFIPKNYIEMKPH	0.00271	-0.27526	null	1gri_B_52
pos_site	GFNPLIYCRSPDF	-0.02799	-0.20838	[unknown]	2rh1_A_326
pos_site	GFREGFYLFPDGR	0.25765	-0.40595	[unknown]	1fbv_A_337
neg_site	GGFGSVYSGIRVS	-0.04259	-0.34854	null	3bgz_A_53
neg_site	GGLEDGYYIQAQC	-0.01919	-0.00035	null	1qg2_A_79
neg_site	GGQKVCYIEGHRV	-0.15928	-0.11608	null	1kn0_K_65
neg_site	GHMSPNYDKWEME	0.04328	-0.08884	null	2g1t_D_232
neg_site	GIHETSYNSIMKC	-0.07823	-0.14868	null	1d4x_A_279
neg_site	GIHETTYNSIMKC	0.1042	-0.25348	null	2hf4_A_279
neg_site	GILTLKYPIEHGI	-0.15472	-0.24874	null	1lcu_B_1079
neg_site	GILTLRYPIEHGI	-0.12483	-0.25221	null	1yvn_A_69
neg_site	GIPVRCYSAEVVT	-0.12809	-0.20631	null	1unl_B_158
neg_site	GKDSIRYYNKVPV	-0.23303	-0.26007	null	1tl8_A_537
pos_site	GKFGNVYLAREKQ	0.12928	0.16134	[unknown]	1mq4_A_148
neg_site	GKGSFKYAWVLDK	0.06748	-0.04696	null	2b7c_A_56
pos_site	GKQKLQYEGIFIK	0.10186	0.00141	[unknown]	1we7_A_80
neg_site	GKSRDFYHTCFCL	0.12549	-0.15991	null	2h6i_B_861
neg_site	GLARDMYDKEFDS	0.11326	0.05836	null	1r0p_A_1230
pos_site	GLDFCKYLVLDEA	-0.08682	-0.31315	[unknown]	2i4i_A_343
neg_site	GLETSSYLNVLVN	-0.00029	0.04057	null	2cof_A_13
pos_site	GLKRNRYLSFHFK	-0.02351	-0.30444	[INSR]	2h63_C_228
pos_site	GLNKQGYKCRQCN	-0.10238	-0.20657	[unknown]	2yuu_A_46
neg_site	GLREVWYFGLHYV	-0.22222	0.05261	null	1ni2_B_44
pos_site	GLSMGNYIGLINR	-0.10791	-0.37762	[unknown]	1qu6_A_106
pos_site	GMFPRNYVTPVNR	-0.0802	-0.22934	[EGFR]	1gcq_B_209
neg_site	GMIPVPYVEKYRP	-0.03758	-0.24372	null	2eyz_A_186
pos_site	GNADLAYILSMEP	-0.08238	0.05698	[CSK]	1jxq_A_153
neg_site	GNKNLCYANTINW	0.05839	-0.11146	null	3b2v_A_447
neg_site	GNLEITYVQRNYD	-0.08204	0.35002	null	1yy9_A_45
pos_site	GPARLEYYENEKK	-0.20972	-0.11248	[unknown]	1qqg_A_46
neg_site	GPEGFHYKCKMGQ	-0.0886	0.13081	null	1qu6_A_138
neg_site	GPEVREYREKVET	0.00625	-0.14402	null	1yz5_B_84
pos_site	GQEAPIYELTSQF	0.03646	-0.10365	[unknown]	1f9e_A_259
neg_site	GQISAGYSPVLDC	-0.17895	-0.0695	null	2b7c_A_355
neg_site	GRDSIRYYNKVPV	-0.16336	-0.08475	null	1r49_A_537
neg_site	GRFLQAYLQSFAE	-0.10474	-0.38698	null	1adv_B_251
neg_site	GRLLRGYHQDAYD	-0.24437	-0.38536	null	2bst_A_113
neg_site	GRLLRGYHQHAYD	-0.16837	-0.23662	null	1w0w_A_113
neg_site	GRLLRGYHQNAYD	-0.2632	-0.28757	null	2bss_A_113
neg_site	GSFGMVYEGNARD	-0.02892	-0.1825	null	3bu6_A_1011
neg_site	GSFGMVYEGVAKG	0.05793	-0.13133	null	2oj9_A_984
neg_site	GSFGVVYQAKLCD	-0.05185	-0.12795	null	2ow3_B_71
neg_site	GSHSMRYFHTSVS	-0.40838	-0.47693	null	2bst_A_7
neg_site	GSVEASYKCLAAA	0.46422	-0.03624	null	2g50_H_420
pos_site	GSWAAIYQDIRHE	-0.04739	0.24299	[unknown]	1bzc_A_20
neg_site	GTVKKGYYQMKKV	0.00127	0.10808	null	1xbc_A_389
pos_site	GTYGVVYKARNKL	0.26179	-0.24134	[unknown]	1b38_A_19
neg_site	GVTFHTYSQSTIG	-0.06544	-0.22509	null	2r9r_B_205
pos_site	GWVPSNYITPVNS	0.04656	-0.21037	[unknown]	1opk_A_134
neg_site	HAERLPYDASKWE	0.00307	0.07511	null	3be2_A_822
pos_site	HAPAEMYDIMKTC	0.07271	0.22093	[SRC]	1t45_A_900
neg_site	HCERLPYDASKWE	0.03395	-0.20175	null	2oh4_A_820
neg_site	HDNIVKYKGVCYS	-0.22126	-0.32194	null	2b7a_B_913
neg_site	HELVRHYTNASDG	-0.34624	-0.22006	null	1x27_E_209
neg_site	HERMPWYHSSLTR	-0.17946	-0.20295	null	2ozo_A_164
neg_site	HFEGRNYQASVDS	-0.07903	0.0894	null	2q3z_A_50
neg_site	HFIAVGYVDDTQF	-0.2038	-0.11339	null	1efx_A_27
pos_site	HFMAAGYTAIEKV	-0.12366	-0.22211	[unknown]	2e8n_A_36
pos_site	HFPLATYAPVISA	-0.1588	-0.38302	[unknown]	1ffx_A_272
neg_site	HGDLKSYLRSLRP	-0.31081	-0.26984	null	3bu6_A_1087
neg_site	HHIFDEYIRSEAP	0.19046	-0.42624	null	3c7l_B_120
neg_site	HICRLCYRVLRHS	-0.13802	-0.02772	null	1n4k_A_557
neg_site	HLATGHYLAAEVD	-0.01323	-0.08426	null	1n4k_A_313
pos_site	HQEDNDYINASLI	0.14973	-0.07997	[EGFR, INSR]	1bzc_A_66
neg_site	HQLDNPYIVRLIG	-0.10604	-0.18228	null	2ozo_A_397
neg_site	HQTQLLYQASAMM	-0.0884	-0.03032	null	1n0w_A_205
neg_site	HSHEGDYLESVVF	0.0846	-0.0392	null	2hd7_A_249
neg_site	HTENKLYLVFEFL	0.1073	-0.05775	null	3bhv_C_77
neg_site	HTENKLYLVFEHV	-0.0229	-0.28669	null	2iw8_C_77
neg_site	HTLQNMYGCDVGP	-0.06779	-0.27576	null	2bst_A_99
neg_site	IADGMAYLNANKF	0.06811	-0.00365	null	2oj9_A_1095
neg_site	IAKGMMYLEERRL	-0.08325	-0.32081	null	3bce_C_808
neg_site	IAPHAGYTYCGSC	0.03581	-0.14868	null	3bd0_D_52
neg_site	IASGMAYVERMNY	-0.13954	-0.08516	null	2h8h_A_376
neg_site	IASGMKYLSDMGY	-0.08673	-0.12915	null	2qoq_A_736
neg_site	ICTIDVYMIMRKC	0.36397	-0.13392	null	2gs7_B_920
pos_site	ICTIDVYMIMVKC	0.03034	-0.16873	[SRC]	2jiu_A_944
pos_site	IDEEDTYTMPSTR	0.23689	0.14199	[unknown]	2j0j_A_407
pos_site	IDLGTTYSCVGVF	-0.07775	0.03072	[unknown]	1hjo_A_15
neg_site	IDNKALYDTFSAF	0.37751	-0.27411	null	1cvj_G_116
neg_site	IFGATDYTSSIDV	0.05098	0.00441	null	2ow3_B_234
neg_site	IFPGKHYLDQLNH	-0.0598	-0.3506	null	2ojj_A_231
neg_site	IFPGRDYRHQLLL	-0.03587	-0.21266	null	2b9f_A_228
neg_site	IIRGNMYYENSYA	-0.03136	0.00578	null	1yy9_A_88
pos_site	IKEKLCYVALDFE	0.03285	0.14598	[unknown]	1hlu_A_218
pos_site	IKNDSNYVVKGNA	0.29023	0.2358	[unknown]	1t45_A_823
pos_site	ILNSLKYVRPGGG	0.10076	0.02412	[CSK]	2f8a_A_96
neg_site	ILNWMRYTQTVDI	-0.17592	-0.15235	null	1cm8_B_1203
neg_site	ILSDEIYCPPETA	0.3522	-0.17877	null	1ni2_B_116
neg_site	ILTTRSYPHLRRV	-0.17744	-0.11203	null	1hm6_B_230
pos_site	IMNDSNYIVKGNA	0.34737	-0.07323	[CSFR]	2ogv_A_809
pos_site	IMSDSNYVVRGNA	0.21162	0.25099	[unknown]	1rjb_A_842
neg_site	INKRTTYLDPRLA	0.13861	0.22615	null	1wmv_A_38
pos_site	IPDPSKYCGPYKP	0.01031	-0.11952	[unknown]	1apy_A_155
neg_site	IPMPDKYSLEPVA	0.03059	0.06545	null	1vjd_A_75
neg_site	IPNVVKYSPNCKL	-0.19496	-0.32941	null	1i10_D_126
neg_site	IPQIVKYSPDCII	-0.25004	-0.21395	null	1t2f_D_127
neg_site	IQEVAGYVLIALN	-0.00662	-0.13237	null	1yy9_A_64
neg_site	IQFIQSYFVSDYD	-0.20921	-0.03953	null	2fn4_A_53
neg_site	IQNKPLYFADRLY	0.14461	-0.14468	null	1xjl_B_269
pos_site	IQNTGDYYDLYGG	0.11909	0.0722	[unknown]	1aya_A_62
neg_site	IRDAVTYTEHAKR	-0.08987	0.00726	null	3b6g_F_72
neg_site	ISQGMQYLAEMSL	-0.08463	-0.32698	null	2ivv_A_864
neg_site	ITLDNAYMEKCDE	-0.10143	-0.0036	null	3bjt_D_148
pos_site	ITRRSTYNHLSSW	0.00379	-0.13	[unknown]	1z0f_A_99
pos_site	ITSPFKYQSLLTK	0.02802	0.05684	[INSR]	2rh1_A_141
neg_site	IVADKDYSVTANS	0.23707	-0.19995	null	1t2f_D_83
pos_site	IVEYAKYGSLRGF	0.11763	0.14429	[FGFR]	2ivs_B_809
neg_site	IVRGVKYNQATPN	-0.07473	0.10642	null	1egx_A_72
neg_site	IVSGKDYNVTANS	0.20447	-0.19518	null	1i10_F_82
pos_site	IVSNFNYFYHRET	0.13539	-0.18397	[unknown]	2r9r_B_411
neg_site	IWHHTFYNELRVA	0.01776	-0.12119	null	1lcu_B_1101
neg_site	KAAVKGYLGPEQL	0.05506	-0.28069	null	2dfd_D_62
pos_site	KADGLIYCLKEAC	0.12565	0.12683	[unknown]	2ozo_A_248
pos_site	KDALKRYAGALRA	-0.22137	0.04178	[unknown]	2ayo_A_135
neg_site	KDKANRYFSPNFK	0.08436	-0.19956	null	1d5r_A_336
neg_site	KEKRDAYVSRLNA	0.11886	-0.38149	null	2gh5_B_106
neg_site	KENVKDYYQKWME	-0.11506	0.25167	null	2vrd_A_37
neg_site	KFETPKYQVTVID	-0.12058	-0.1475	null	2b7c_A_85
neg_site	KFRAKFYPEDVAE	0.07109	-0.17991	null	1ni2_B_85
neg_site	KGEMGKYLRLPQL	-0.12244	-0.37256	null	2qlq_B_357
neg_site	KGETGKYLRLPQL	-0.14684	0.13079	null	2h8h_A_357
neg_site	KGKEKIYSAERFL	0.18122	-0.16022	null	2j3n_F_152
neg_site	KGNLREYLQARRP	0.07581	-0.40502	null	2fgi_A_572
neg_site	KGSLVDYLRSRGR	-0.0294	-0.47021	null	1k9a_F_277
neg_site	KHIGLVYSGMGPD	-0.06034	-0.44682	null	1iru_P_75
neg_site	KHLVALYTRDEHF	-0.13876	-0.06691	null	1qqg_B_87
pos_site	KIGEGTYGTVFKA	0.1942	-0.13012	[unknown]	1unl_A_15
pos_site	KIGEGTYGVVYKA	0.32676	0.09648	[unknown]	1ob3_A_15
neg_site	KIWRRSYDVPPPP	0.24231	0.23494	null	1yjx_L_119
neg_site	KKCPRNYVVTDHG	-0.00675	-0.24028	null	1yy9_A_275
pos_site	KKNLQYYDISAKS	0.09761	0.11557	[unknown]	1a2k_C_147
pos_site	KKTDRIYAMKVVK	0.03344	-0.04897	[SRC]	1zrz_A_271
pos_site	KKVVALYDYMPMN	0.07732	0.13468	[CSK, BTK]	1qly_A_8
neg_site	KLEKTTYMDPTGK	0.10344	0.19884	null	3bm4_B_36
neg_site	KLQELNYNLKVKV	-0.25479	-0.18109	null	1bf5_A_356
neg_site	KLQHKEYLCVKAM	0.13817	0.01693	null	2z4b_B_397
pos_site	KLVDGCYSFWQAG	0.12456	-0.07598	[unknown]	1d8d_B_300
pos_site	KLVQIEYALAAVA	-0.03687	-0.00624	[unknown]	1iru_B_23
pos_site	KMLDHEYTTKEIF	-0.0317	0.31734	[unknown]	1a31_A_268
pos_site	KMQQNGYENPTYK	0.10226	-0.22693	[unknown]	2ysz_A_172
neg_site	KNGHEGYAPSSYL	-0.07676	-0.25935	null	2rna_A_220
neg_site	KNGQEGYIPSNYV	-0.12346	0.12625	null	1qly_A_48
neg_site	KNKPGVYTKVYNY	0.28727	-0.10929	null	2ra3_B_228
pos_site	KNVVPLYDLLLEM	0.10355	0.20425	[LCK, SRC]	1ere_B_537
pos_site	KNVVPVYDLLLEM	0.11538	0.13374	[unknown]	1qkm_A_488
neg_site	KPKPIPYIYGSRG	-0.04006	-0.02737	null	2bhl_B_482
pos_site	KQAKIHYIKNHEF	-0.07163	-0.12515	[LYN]	2yuu_A_14
neg_site	KQKSILYDERSVH	-0.06461	-0.15867	null	1iru_P_56
neg_site	KRLTVNYEQCASG	0.05478	-0.0046	null	1qu6_A_123
pos_site	KRVPCAYDKTALA	0.00381	0.44295	[unknown]	2bzx_A_15
pos_site	KSFIKDYPVVSIE	0.00039	-0.0892	[unknown]	2psn_A_286
neg_site	KTADRQYMEGFND	-0.19584	-0.04075	null	1us7_B_248
neg_site	KTFVEKYEKQIKH	-0.06328	-0.2024	null	1us7_B_155
neg_site	KTLDPLYQQSLVF	0.00077	-0.20149	null	2q3x_B_1527
neg_site	KTLKSGYTEKQRR	-0.06902	-0.16694	null	2hen_D_667
neg_site	KTNTQTYRENLRT	-0.14562	-0.16156	null	1syv_A_74
pos_site	KVELTRYLGPACD	-0.18742	-0.18504	[unknown]	1d9n_A_52
pos_site	KVTQEQYELYCEM	0.26999	-0.12586	[unknown]	1fbv_A_368
neg_site	KWPLKWYAPECIN	-0.10498	-0.12966	null	1u59_A_506
neg_site	KWPVKWYAPECIN	-0.12814	-0.0628	null	1xbc_A_539
pos_site	LAAKLAYLQILSE	-0.15617	-0.22638	[unknown]	1qu6_A_167
neg_site	LAELVQYYMEHHG	-0.20355	-0.2093	null	2shp_B_80
pos_site	LAGVSEYELPEDP	0.27046	0.11622	[FGFR]	3b2t_B_466
neg_site	LAHLLKYDSVHKK	0.17363	-0.35648	null	1hdg_Q_46
neg_site	LAVAERYGLSGSD	0.04619	-0.1688	null	1n0w_A_178
neg_site	LCSGAAYCQFMDM	0.31471	-0.304	null	1vka_B_44
neg_site	LDKLLRYDHQSRL	-0.18391	-0.12147	null	3c13_A_307
pos_site	LDNGGFYISPRIT	0.37918	-0.17297	[unknown]	1bhf_A_192
pos_site	LDNGGFYISPRST	0.41979	0.06371	[LYN]	1qcf_A_213
pos_site	LDNGGYYITTRAQ	0.43247	0.44519	[unknown]	1aot_F_72
neg_site	LDPSRNYTAEEKI	0.07503	0.15486	null	1f8u_A_465
pos_site	LDPVEVYESLPEE	0.43485	0.04354	[unknown]	1us7_B_298
pos_site	LDSGGFYITSRTQ	0.08841	0.05101	[SRC]	1y57_A_213
neg_site	LDVPHSYSVLERF	0.04302	-0.22979	null	2nsz_A_423
neg_site	LEDFRDYRRLHKP	-0.01031	-0.3074	null	1sjj_B_320
neg_site	LEEETGYKGDIAE	-0.16126	-0.15438	null	3bm4_B_119
neg_site	LEEGESYVCSSDN	0.08941	0.09954	null	2bqq_A_125
pos_site	LEERKTYVNTTLY	-0.15623	0.04657	[TIE]	1fvr_A_1102
pos_site	LEHLICYSFQVAK	-0.17732	-0.15044	[unknown]	1vr2_A_1008
neg_site	LEKHSWYHGPVSR	-0.00889	-0.36232	null	2fo0_A_147
neg_site	LETERTYVKDLNC	-0.11888	0.12395	null	1foe_G_1055
pos_site	LFFVIEYVNGGDL	-0.03392	-0.1362	[SRC]	1zrz_A_325
neg_site	LFPGRDYIDQWNK	0.10652	-0.19862	null	3cgo_A_268
neg_site	LFVQLLYSPIENI	0.08557	-0.30026	null	1v18_A_604
pos_site	LGASGDYADFQYL	0.11044	0.40273	[unknown]	1iru_2_57
neg_site	LGDGHSYSPRAIH	-0.14581	-0.12748	null	1iru_N_83
neg_site	LGGFVHYGEVTND	-0.15294	-0.08662	null	2zkr_b_322
pos_site	LGGTLEYRVTFRD	-0.17376	-0.10878	[unknown]	3bhd_A_31
neg_site	LGPGVNYSGCQIT	-0.00071	-0.24017	null	1bg1_A_539
neg_site	LGPLNKYLQQNRH	-0.12388	-0.40136	null	1xbc_A_459
pos_site	LGTEDLYDYIDKY	0.32818	0.30679	[SRC, LYN]	1jwh_A_255
neg_site	LGTLSRYAVQVAE	0.15238	-0.23267	null	1u54_B_232
neg_site	LHEQLWYHGAIPR	-0.15486	-0.37226	null	3cd3_A_461
pos_site	LIEDNEYTAREGA	0.38116	0.38486	[unknown]	2of2_A_394
pos_site	LIEDNEYTARQGA	0.55973	0.07731	[unknown]	1y57_A_416
pos_site	LIIEDPYYGNDSD	0.18419	0.23543	[unknown]	1xww_A_131
pos_site	LINKKCYEMASHL	0.19572	-0.17347	[unknown]	1awi_A_128
neg_site	LKADQLYKQKIIR	-0.26196	-0.0796	null	2ozl_C_53
neg_site	LKDQLIYNLLKEE	0.17183	0.07146	null	1i10_G_9
pos_site	LKEALTYDGALLG	-0.03675	0.05691	[unknown]	2dng_A_100
neg_site	LKGIIGYNDEPIV	-0.04271	0.00025	null	1hdg_Q_273
neg_site	LKGRAGYTTVAVK	0.11686	0.02103	null	2ivv_A_752
neg_site	LKNSPPYILDLLP	0.05002	-0.05785	null	3bux_D_83
neg_site	LLATDSYKVTHYK	-0.08791	-0.2364	null	2h3d_B_18
neg_site	LLKDTVYTDFDGT	0.33194	0.30247	null	3bgz_A_198
neg_site	LLLKKMYLMLDNK	0.04192	-0.47843	null	1bf5_A_203
neg_site	LLNSGVYTFLSST	0.36474	0.05152	null	3ert_A_459
neg_site	LLPNHSYVFRVRA	-0.15615	-0.23174	null	2yrz_A_86
neg_site	LLSAMEYVQKTLT	-0.12083	0.0023	null	1bg1_A_230
pos_site	LLVNRHYAKISDF	-0.17649	-0.31136	[LCK]	2ozo_A_474
neg_site	LLVTQHYAKISDF	0.18717	-0.21951	null	1xbc_A_507
neg_site	LMATDSYKVTHYK	-0.00745	-0.31827	null	2h3b_B_18
neg_site	LMEIVTYGRIPYP	-0.07212	-0.01075	null	2hck_B_458
pos_site	LMEKDSYPRFLKS	-0.01661	0.08705	[EGFR, SRC]	2bv1_A_174
neg_site	LMSVPQYRPRPAN	0.07215	0.02462	null	1i7x_B_643
pos_site	LMTGDTYTAHAGA	0.2754	0.35919	[unknown]	1opk_A_412
neg_site	LNELVDYHRSTSV	-0.03975	0.15295	null	1gri_B_134
pos_site	LNNGKFYVGVCAF	0.06375	-0.08413	[CSK]	1h2i_A_104
neg_site	LPLIKSYLFQLLQ	-0.22261	-0.30952	null	3bhv_C_107
neg_site	LPLQDVYKIGGIG	-0.07797	-0.23083	null	2b7c_A_252
neg_site	LQDAEWYWGDISR	-0.09256	0.06222	null	1oo4_A_14
neg_site	LQDSRNYGWKVEE	-0.14645	-0.03366	null	2j3n_F_86
neg_site	LQQKVSYKGDPIV	-0.2337	-0.37128	null	1bg1_A_293
neg_site	LQQLVAYYSKHAD	0.02257	-0.00093	null	2h8h_A_229
neg_site	LQRNALYIKSSKI	-0.03677	-0.09319	null	2ayo_A_310
pos_site	LQRTLHYECIVLV	-0.11198	-0.19234	[unknown]	2dsb_A_74
pos_site	LRADENYYKAQTH	0.04485	0.34291	[SYK]	1xba_A_525
neg_site	LRCDEEYYLLDSS	0.31166	0.02649	null	2rna_A_198
neg_site	LRESQPYRYTVKA	-0.06679	-0.14474	null	1qg3_B_1294
pos_site	LRGQPIYIQFSNH	-0.0565	-0.1448	[unknown]	1sjq_A_85
neg_site	LRKGDEYFILEES	0.20739	-0.0883	null	1qly_A_26
neg_site	LRLVMEYLPSGCL	-0.24158	-0.31578	null	1yvj_A_904
neg_site	LRRNEEYCLLDSS	0.26171	-0.35416	null	2yuq_A_44
neg_site	LRSLGGYVLSLVH	-0.09151	-0.07205	null	2ozo_A_46
neg_site	LSKTVFYYYGSDK	-0.13965	-0.12174	null	2otx_B_150
pos_site	LTADFLYDEVHPK	0.05351	0.21806	[unknown]	2hd7_A_309
neg_site	LTAFLGYKAGMTH	-0.33765	-0.50407	null	2zkr_b_48
neg_site	LTTVHSYTNDQRV	-0.02722	-0.18631	null	1hdg_Q_178
pos_site	LVTTLHYPAPKCN	-0.00631	0.30344	[unknown]	2ecd_A_106
neg_site	MEELNTYRQKQGV	0.10746	-0.24018	null	1qu6_A_22
neg_site	MGQGDSYVGDEAQ	0.30243	-0.06208	null	1lcu_B_1063
pos_site	MGQKDSYVGDEAQ	0.27862	-0.12976	[unknown]	1hlu_A_53
neg_site	MHDHADYGFPSCE	-0.1142	0.02337	null	2gh5_B_85
neg_site	MKENGRYGRRKQY	-0.11587	-0.06639	null	2i4i_A_260
pos_site	MKKELNYFAKALE	-0.07459	0.18315	[unknown]	1kf0_A_195
neg_site	MKLAQQYVMTSLQ	-0.06734	-0.15372	null	3b71_C_1007
pos_site	MLNSKGYTKSIDI	-0.2226	-0.28005	[unknown]	1tvo_A_205
neg_site	MLTSAKYSRAMDV	-0.15277	-0.06831	null	2b9f_A_200
neg_site	MMNGGHYTYSENE	0.09955	-0.0806	null	3b3a_A_139
neg_site	MMNGGHYTYSENR	0.18274	-0.22045	null	3b38_A_139
neg_site	MPKRIVYNISSDF	-0.13538	-0.38693	null	2b9f_A_7
pos_site	MTCAELYEKLPQG	0.10503	-0.19847	[TIE]	1fvr_A_1048
pos_site	MVVESAYEVIKLK	0.37255	0.22523	[unknown]	1i0z_A_239
neg_site	NACWELYCLEHGI	-0.02563	-0.10986	null	2hxh_A_24
neg_site	NAPIGLYRLSLEA	0.09641	-0.39412	null	2q3z_A_115
neg_site	NCPPTLYSLMTKC	0.13513	-0.24812	null	2j0k_B_652
pos_site	NCSEEMYRLMLQC	0.07277	-0.12209	[unknown]	2ivs_B_981
pos_site	NCTNELYMMMRDC	0.14192	-0.08348	[FGFR]	1agw_A_730
pos_site	NEGVATYAAAVLF	0.02522	0.19024	[SRC]	1g3j_A_654
pos_site	NEPVSDYINANII	0.00769	0.14087	[unknown]	3b7o_A_304
neg_site	NIELTRYTRPTPV	-0.02017	-0.05671	null	2i4i_A_200
neg_site	NILWLDYKNICKV	-0.16076	-0.28775	null	3bjt_D_161
neg_site	NKNRNRYCDVSPF	-0.05525	-0.18668	null	1nwl_A_46
neg_site	NKNRNRYRDVSPF	-0.08825	-0.02948	null	2vey_A_46
pos_site	NLDGLEYKLHDFG	-0.02569	0.25675	[unknown]	2e5b_A_188
neg_site	NLFVALYDFVASG	0.18482	0.04678	null	2fo0_A_89
neg_site	NLGNTCYMNATVQ	0.08836	-0.37032	null	2ayo_A_114
neg_site	NLKARNYLLSLPH	-0.34286	-0.51582	null	2ojj_A_261
neg_site	NLLSVAYKNVVGG	-0.24397	-0.25993	null	1yz5_B_48
pos_site	NNASTDYDLSDKS	-0.07916	-0.02208	[unknown]	2zkr_b_306
pos_site	NPYPEDYGDIEIG	0.20993	0.41557	[INSR]	3bu3_B_628
neg_site	NQNKNRYVDILPY	0.08005	-0.22841	null	1ygu_B_658
neg_site	NQNLRTYVRSLAR	-0.024	-0.15638	null	2bid_A_187
pos_site	NRFSGWYDADLSP	-0.09778	0.13609	[unknown]	1yfk_A_26
neg_site	NRNPVNYFAEVEQ	0.05941	0.22974	null	8cat_B_324
neg_site	NRTTPSYVAFTDT	0.17579	-0.02111	null	2v7z_B_41
neg_site	NSRVSHYIINSSG	-0.11634	-0.41392	null	2eyz_A_60
neg_site	NSSCRNYNKQASE	-0.16441	-0.09668	null	1r5s_A_51
neg_site	NTFIVGYARSRLT	-0.11281	-0.27897	null	2bhl_B_70
neg_site	NTLVWKYADAGHV	-0.16998	-0.16461	null	1yy9_A_586
pos_site	NTYDVVYLKVAKP	0.22825	0.43191	[unknown]	1qlc_A_240
neg_site	NVTSVDYSSVVVA	0.08396	0.17367	null	2pxx_A_89
pos_site	NYDGKDYDPVAAR	0.33165	0.57074	[unknown]	1pa7_A_124
neg_site	PAKILSYNRANRA	-0.13168	-0.55637	null	1tl8_A_619
neg_site	PALLEFYKIHYLD	-0.08001	-0.4013	null	2eyz_A_104
neg_site	PAPPEEYVPMVKE	-0.07129	-0.04649	null	3b71_C_950
neg_site	PDIIRNYKVMAAE	-0.11213	-0.31959	null	1bf5_A_651
neg_site	PDKDCRYALYDAT	0.27444	0.24417	null	1q8x_A_82
neg_site	PEQQMMYAGSKNK	-0.08454	-0.22104	null	1v6f_A_110
neg_site	PEQQMMYAGSKNR	-0.18421	-0.28763	null	1wfs_A_110
neg_site	PESSKKYSEAVAR	-0.04902	-0.38366	null	1vjd_A_323
neg_site	PGDNSIYVTKIIE	0.03282	0.35171	null	1qlc_A_190
neg_site	PGDPREYLANFIK	-0.02709	0.11426	null	2f57_B_448
pos_site	PHVIKLYGACSQD	-0.01076	0.06697	[unknown]	2ivs_B_791
[truncated: 251 more rows]
